# Supplementary material for: Identification of signature genes and relationship with immune cell infiltration in intervertebral disc degeneration
Source: Front Genet. 2025 Apr 9;16:1551124. doi: 10.3389/fgene.2025.1551124 (PMC12015982; doi:10.3389/fgene.2025.1551124)
Supplement: Supplementary file 1 [file Table2.XLSX]

## Sheet: module_brown
DOPEY2
MEN1
CSRP2
SH3GLB1
IGFBP1
ADAT1
ZNF595
HTRA1
CBFA2T2
INPP1
HMGCR
PSME1
PSENEN
PIP4K2A
C3orf27
SPRR3
COL4A3BP
SPOP
NM_153693
RAPH1
OVCH1
EXOSC10
KDM2B
MURC
NM_021193
LTBP4
DSCAML1
LRRC10B
OSTF1
FCAR
SERINC2
NOL3
TP53I3
ZSWIM6
C7orf59
TNFAIP8L3
TMEM146
E2F3
OTOA
OSGIN1
LMBR1L
S100A12
PPAP2C
MARCKSL1
KCNQ5
SHB
MDP1
ZFX
MCL1
AMPD3
PEA15
TJP2
LYG2
CTDSP2
SPINLW1
CCM2
SPG20
PFKFB3
NM_002146
C11orf83
GNB2L1
EIF3D
MAMSTR
HAUS7
C12orf70
FAM3C
RPL13A
SLC41A3
ATRN
TIMP4
PPP2CB
DPYSL3
EIF4G1
GOLGA8A
TTC8
ZNF326
METAP1
ZNF440
TNFSF13
FBRSL1
LRIG2
FAM101B
CHCHD7
DMBT1
IL32
STAR
SERPINA1
GIGYF2
XAGE3
C16orf13
TP73
HIST1H4F
NALCN
LY6D
SLC2A6
DDR2
LGALS1
FAM129B
SLCO1A2
TRMT1
GPIHBP1
TRIM62
CX3CR1
FGFR1OP2
MAGEA6
SMN1
TSPAN4
PSMD7
HOMER3
SIX6
FAM90A10
UBE3B
SPINK7
MTX1
MRPS11
LYNX1
RADIL
ZCRB1
C11orf42
CD38
EIF5A
ZNF395
OR52N5
GNRH1
TMEM198
PRRT4
SARDH
FMO3
KCNAB1
OXT
FHOD1
EDF1
HDHD3
SAP30
DNER
SYN2
B3GALT4
BTC
C21orf58
RER1
GRIPAP1
SP7
EN2
RNF114
SHOX2
ST14
STX8
POLR1C
CDH4
NM_017410
RPS16
RRAD
CATSPER3
UBE2D3
COLQ
BCAR1
CYGB
SLC39A5
BAG2
KIAA0232
SAMD9
SCAND1
RBM20
KIAA1324L
POR
RNF167
MMP28
CSF3R
TAGAP
SMR3B
H3F3A
MGAT2
NCOR2
TTLL12
CD46
TNPO2
MPND
POLG
ANKRD40
NEU1
SF3B5
DEFB135
BEX4
GTF2H2
POLE3
SIDT1
ZNF134
LTA
H2AFY
ARHGEF1
DISC1
ADORA1
AGAP11
KIR3DL2
PHLDB2
EEF1B2
CSAG3
ATG5
AKR7L
CUL7
PTGER2
DEFB4A
GAS2L1
ARHGAP9
TESC
RPL37
HMOX1
BDKRB2
GABRB2
COPS7A
MEPCE
MLKL
CAPS
UBL4A
ITM2C
LOC100132963
ZNF346
FDX1L
ERAS
CLDN15
SIGIRR
PLA2G16
SFPQ
ELOVL7
ZNF234
DARS
ACTN1
WIPF3
TAS2R1
MSN
METTL3
SQSTM1
TPD52L1
C1QL4
SH2B3
ATP5G3
MINPP1
ZDHHC7
KLF10
HLA-C
TSPO
NUDT17
PHLDB1
TEF
DLX2
C1QTNF8
GABRA5
PCDHGA10
RPL36
TOM1
NPSR1
CBS
DEF8
FUT11
PPP2R3A
NFKBIB
MOGS
GADD45A
ZNF323
TMEM167B
AIPL1
C7orf27
NXF1
SKP1
HIST1H3F
GAL3ST3
GPR172B
FOLR1
DGKZ
HPR
STAT1
KCTD12
NMB
ZNF506
CASP8
SRRM1
PTOV1
MRPL20
TBCD
SFRS9
CD109
WDR6
CLK1
GABARAPL1
RPS29
SNRPA1
B3GNT1
SYTL4
DCN
STK38
RAB11B
GSTK1
EIF2AK2
PRKAG1
EIF3K
ARMCX3
CETN2
CRAT
GAS2L2
PDP1
HIST1H1A
ODC1
RPL24
MFAP2
ENO2
FAHD2A
UBE2C
NUCB2
TMUB2
NANOS2
ADAMTSL4
TNFRSF25
UBD
OR1D2
RALYL
UFD1L
OR1S1
SYNRG
NR1I2
COLEC12
CARTPT
TRIM8
C6orf108
ARRB2
NM_021192
CDK10
GTF2A1
PCBP1
ACTB
MAVS
SPPL3
MYOZ3
TXK
ZCCHC12
APEH
PLXNA4
GLRX
PCOTH
CARD14
N4BP2L2
TAF1C
FGF12
PLCB3
XKR8
EYA3
CNBP
ELF3
HNRNPA0
CSNK2A1
MRPL22
TLX3
DENND4C
FAM160B1
MOAP1
FZR1
TGFBR2
GALP
NDRG4
ACAN
STOML2
C18orf34
ALDH3A1
RASGRP1
C11orf49
AK1
RNF170
C9orf69
FAM110C
FAM128B
PFN2
GPRC5C
PER3
UPP1
COL6A2
VEGFA
MMS19
SET
PRDX5
HOMER2
BCAS2
MRPL40
BRD4
ZNF311
C1QTNF5
NTRK2
PMS2
GTF2H1
EPHX4
SNAI1
CRISP3
NDUFC2
SMOX
GIMAP1
FNTA
NUDT8
ODF3B
FOLR2
TIPARP
LTB4R
SYBU
DTX4
LFNG
SEC24B
NUP88
POP5
HOXC4
KIAA1632
COX6A1
C3orf72
ARMCX6
RGS16
BTBD19
ESD
KIF24
NM_002144
NEU4
NRP1
TAS2R43
PRMT10
RAP1A
RELA
ZAK
MTX2
CLPTM1L
GFRA4
UBC
ZNF584
RASSF7
ACSL6
ATF7IP
L3MBTL2
CCR6
CAV2
VOPP1
PTGS1
ANK2
RALA
SCG5
EED
MORF4L2
HIST1H2BK
NAALADL1
CCDC130
TMEM173
GPR109A
NDUFA4
MBP
SFT2D3
SFRP2
MBD2
NME4
IFI27L1
H1F0
STUB1
RAB28
CNPY2
MRPL46
AKIRIN2
RPS15A
MKNK2
SMAD3
BTN3A1
UQCRH
GMPPB
C19orf10
FNDC5
PRKD2
OR14C36
CC2D2B
RRAS
C9orf140
SCARA3
BRD9
EPB41L5
DCP1B
MARVELD1
ATP6V1C2
C12orf23
PLP1
PRR14
LIMK1
STK4
ZNF84
RICTOR
ING1
LRRC33
CABP5
SATB2
PPARGC1B
NANOG
DMWD
SLC28A2
WDR20
SMC2
GOLGA8B
AARS
PQLC2
MBD4
CHP
VRK2
FYN
PDLIM4
RAC2
ZNF330
MASP2
CYP20A1
C5orf13
SUMO1
EPHA10
PODXL
GRIN2A
CLIC4
PEG3
POLM
C14orf93
DOCK6
GAMT
DAP
RUSC2
VAX2
GNAZ
RPL5
GALNT8
AKAP10
FASTK
GOLT1B
WDR62
PEBP1
RBBP5
SLC10A6
KLF4
TSNAX
INSL3
IDH3B
ISLR2
TGFBI
ACADVL
CCDC87
TIMM16
C8orf33
C1orf116
MRPL52
SH2D4A
SNN
GFRA1
CPZ
SH3RF2
LRRC15
CTSB
CNGB3
IL18BP
ADH5
AMD1
KCNJ11
NOX4
RNF148
PFN1
MAP3K4
SMAD7
YBX1
FAM8A1
HLA-DRB5
HIST1H3E
KIAA1598
QRSL1
NAB1
PBLD
RGPD8
C15orf43
CHD5
TP53I11
MRPS12
SOX6
SLC35A2
TNFRSF6B
OR1E1
PPFIBP1
PAK2
CCDC30
RXRG
ATG12
RHOB
PCGF3
BEX5
BHLHA9
SUPT6H
POLR3K
MED8
LCE2D
NM_019558
CYTSA
TSPAN1
NLE1
PATL1
TMEM14A
MTIF3
TBCA
TOP1MT
DEGS1
TGFBR3
MFSD10
TOB2
RBPJL
NUDT6
YBX2
ZNF836
USP10
C1orf125
RPS27L
LMNA
PDLIM7
HIST1H2BA
FICD
EIF4A3
EIF1B
KLHL5
GAPDH
TSHR
HSPA1A
UGDH
PARP3
CAPN5
GSN
LYRM4
OBSL1
BCAS4
MSGN1
NFX1
NUP62
HIST2H2AB
LMAN1
NCDN
HTR3E
PWP1
MAP2K5
DHRS4L1
BAI1
NAT1
SLC25A39
PPARG
CRIP2
RAB3GAP1
CAMLG
ZKSCAN1
LYPLAL1
ADCY7
RPL9
SLC25A11
NFIA
LOC389333
DOK2
ANKRD50
MAGIX
KLK8
GALNT11
B9D1
PSPC1
DPM3
FBP1
LSM5
SBNO1
MKRN1
RASGRP3
PKNOX1
GPHN
KLF2
SULT1A1
TMEM8B
CCDC134
KIAA0913
ENTPD3
CHAD
MTDH
CLEC2A
SAR1B
EIF3C
SMUG1
DYRK1A
SNX3
NAA10
C19orf54
SERPINB1
LDHA
CCDC151
TSTA3
SHISA6
PAX4
CECR1
SYDE1
RAD54L
S100A8
BMP4
LAMA4
CAMK2N2
ZSWIM7
PAM
HEPACAM2
OTUB1
SERTAD1
CPSF3
ZNF347
LDHB
CHRDL1
BTN3A3
PSMC5
ABHD14A
GPAT2
C18orf19
ENTPD8
KHDRBS3
MYL6B
C11orf67
CRIP1
RABEPK
HLA-DMA
SLC26A6
PLXNB1
TTLL4
CAMK2G
PAOX
CSK
ACP5
PDLIM5
CDK13
SLC29A2
LAT
PABPC1
SNX5
CD79A
MLL5
RSF1
CDH6
H1FX
ITGBL1
FGFRL1
IFT122
PPAN-P2RY11
MYH2
TUFT1
GLUD2
ARHGAP15
KPNB1
GML
SYK
PRPH
IER5
YPEL5
INHBE
RHOT1
RWDD4A
EGFLAM
KLF6
DUT
CNR1
QSOX1
ADRB3
ZNF764
TCOF1
SKAP1
ANTXR1
ARRDC1
RSAD1
MRPL51
EEF1D
FTH1
HSPA4
FAM75A6
MBOAT2
TCF7
MEPE
DDX52
RAP1GAP
BPGM
PTPRC
TPCN2
ENTHD1
SF3B2
C4orf17
ZKSCAN4
POLR2K
LHX6
PRPSAP2
CLCN1
TMUB1
OR5B3
CORO1B
SEMA4G
TAAR8
CSF1R
EPN2
CPN2
CALN1
ASNSD1
PAPD4
TMEM18
CORO2A
TSSC4
ZNF598
SLC22A14
TRAM1
NKRF
PPDPF
MBD5
EMILIN3
DCAF4
FAM69B
CXCR4
OR13C4
C20orf30
SOCS6
PPP1R11
ATP6V1B2
WRB
FN1
DCAF6
LRP12
UCN2
PRND
OSTBETA
STON2
C6orf130
ADAT3
NARF
LY6G6C
C6orf72
DCT
DEK
ST8SIA1
FZD6
SIGLEC5
TBCCD1
GREB1L
SLC35C2
ARTN
CMTM7
SSBP3
P4HA1
LSP1
CDC23
SLC4A1
NTAN1
NOP2
UCK2
SNRPD2
KIAA0141
AKT3
ZPLD1
SULF2
PDS5A
TRPC4AP
ZBTB22
HN1
CXCR6
SMPD4
COL15A1
ANKRD37
KIAA1967
GRM2
ZFP28
PROCR
GSDMB
C16orf46
EFTUD1
PPIA
COMP
BACE1
MAP4K1
PSMD10
TXN
SUGT1
C5orf53
ZNF451
SERPINA5
SUOX
PDXDC1
SLAIN2
FGF13
EIF2B5
GPX1
ANG
SSSCA1
PKHD1
URM1
OAS2
C1orf104
TSPAN32
ENPP2
AASDH
TMX2
BMP6
PLA2G10
GMFB
WBP4
SHFM1
ZCCHC9
CAPNS1
BLCAP
WHAMM
CXCR2
MCM7
ZNF324B
PLP2
ARSA
SYNCRIP
DYRK3
ADD2
NSD1
ENOSF1
INPP5K
FAM76A
CLDN19
LACTB2
SP3
C16orf54
KRTAP12-3
SNAP47
ART3
TMEM44
HIST2H2AA4
LOC647309
CSRP1
METT11D1
ATP2A1
ID1
SCARF2
UBE2F
CELA3B
PCDH11Y
SARS
PHACTR3
PARK7
SORBS1
HNRNPK
FLRT2
MRPL37
RAD51
CRADD
ZDHHC18
PDCD5
FUS
IFITM2
PARVG
CXorf56
SULT1C4
SHARPIN
AMELX
FYTTD1
B4GALT5
FGFR2
SNCB
TCEB1
HIST1H4E
HNRPDL
AP2M1
VSTM1
SALL2
B4GALT2
ERI3
FAM104B
NAV2
XCR1
TMEM63B
GPX7
NM_014213
AVL9
ARID5B
SAP30BP
NHP2
RAD23B
DGKQ
NDUFA6
SAE1
ANGPTL4
DNTTIP1
EIF3E
GUCA2A
PAGE2
PTGR1
MAP3K6
GRM4
SLN
PROM2
2023-09-08
FOXO3
GLT25D1
MED11
TMEM89
NM_005523
F8A1
SLC14A1
COX6C
AUP1
KIAA1984
CCDC90B
N6AMT2
THRA
BAT3
SLC25A26
SMTNL2
JUND
SERPINA3
2023-09-10
SCAP
DCTN3
ENDOG
ZNF609
SPG7
CHN1
C10orf129
C19orf66
SLCO1C1
PDGFRL
TP53RK
NBPF14
MLNR
EHD1
GEFT
SDCBP2
SNRNP27
ATP6V0B
TMPRSS2
XPO1
AP2A2
CHI3L2
CGB2
ADAMTS9
CLCN6
SORBS2
STAT5B
THNSL1
ZNF404
RTN4RL2
PHC1
KRT16
IFT172
S100A4
TRPM6
REM1
COMMD6
MRVI1
FREM2
CYP11B2
CD99
RANBP3
PLXND1
SYNJ1
C3orf25
HKR1
MAP4
GPCPD1
GUCY1A3
C8orf58
HBG2
MBIP
OR5L2
FAM63A
SYNE2
NKX3-1
BRD8
RABL3
COX7B
PRR7
PLAGL1
CCNY
S100G
SHC4
MON1A
MIF
RPLP1
RASD2
PSMB7
HIF1AN
JAK2
KRT14
NUPR1
TOMM40L
TRO
TREM1
PODN
THYN1
CMPK2
FAIM
RABEP2
METTL9
UBE2L6
ACO2
TMEM27
OTOF
C6
PPIAL4C
SLC25A5
CPM
AP2S1
GSR
SLC12A5
GPR110
DEFB121
WDR54
C17orf37
C1orf127
OR56A4
PTX3
CCL4L1
CDKN1A
PRKAB2
RPL19
C7orf28A
BANF2
IRS2
L3MBTL3
COL4A3
LGALS9C
NOL8
CTNND1
FXYD5
DPP10
SCN1B
MMP15
HHAT
MEI1
TMEM38A
WASH1
PRKCH
ZFP82
TTC1
ACADL
RPL8
PPIL1
GTF2B
ATP6AP1
RNF214
STEAP1
ITGA2B
VWA5A
RNF5
DACT3
CDC37
KDELR3
C7orf57
REN
C2orf83
PGF
SOD2
METTL6
CAMK1D
ENO1
TIMM44
ABL2
TMEM106C
PCBP4
RHOBTB2
RPE
MSRB2
RFX8
TXNDC9
NTRK1
GRWD1
SLC15A3
MAP4K4
ITIH3
ECH1
RASA2
ESRRG
NET1
PRDM2
SNRPN
UBP1
ABCG4
MICA
C4orf41
LTA4H
ARSI
FDFT1
SLC37A4
LRRC40
KLK3
GALNTL2
GSDMD
ZW10
ABL1
STX10
RIOK2
CECR6
EPSTI1
MTHFD2L
ADAMTS13
RGN
KRTAP19-4
FXYD6
ABCF3
CRYAA
DRP2
HIST1H2AG
CYP2D6
RELL1
PSG5
CTNNBL1
CHI3L1
OTUD6A
NM_153715
SAG
HLA-DPA1
TXNDC5
SECTM1
COPE
RALY
IKBKE
BSDC1
PPAPDC2
PILRB
C14orf142
BTBD11
KLF8
C7orf46
FUT3
RUFY1
C17orf42
TAF6
RTN3
PTPN5
NLRP3
MASTL
CDKN2D
PDZD11
AMY2B
DLX4
ZIK1
EHBP1
ARHGAP33
PSMD8
GNG10
NR1D2
ITGAM
HBA1
FADS1
APTX
RPAIN
TUBA1A
RBPJ
COX7A2L
PRPF19
DDHD2
SC5DL
TCAP
AHSA2
C7orf11
SLC4A8
GK
PARP9
CD3E
DDX27
CIRBP
LRP1
SLC36A2
RHOBTB3
TTC4
COMT
RBMX2
KLHDC8B
MTCP1NB
WDR41
IGJ
A1BG
ASNA1
GPX4
PPP1R9B
OGDHL
MAF
C1QTNF3
PLEKHB1
PRKRA
ZNF830
GIPC1
ECSIT
SLC39A14
NFKB2
PEF1
P2RY2
CAGE1
CPNE1
CKS2
2023-03-05
SLC5A10
SVIP
KIF9
SEZ6L2
SAMD1
AGPAT1
FAM199X
CYP3A43
TFAP2B
NM_004503
UBA5
C1QTNF1
ASB1
RCC1
OR8B12
MYO1C
ECM1
DPF1
HUS1B
C19orf63
APLN
TMEM45A
UBE2J1
KRT72
GGA3
CFHR4
SPANXN1
NGEF
ITGA11
C6orf1
GPR81
EPHX2
SLC19A1
ZNF143
TCF7L2
MSH2
PIBF1
MRPL12
BOD1
CELF4
DHRS4L2
CD81
MMP13
CACNB2
KIF23
AGFG2
SLC26A1
EML4
SLC2A12
KRT2
GPI
PARD6G
PORCN
HLA-F
CORO2B
ANO10
C11orf68
HSD17B14
PLXNB3
FIBCD1
IDH3G
ZNF169
ERVFRDE1
PNKD
PIGQ
NMNAT1
THBS3
RGL1
ATHL1
GPKOW
ZNF282
PRC1
PDCD7
ARHGEF7
NAGS
HIST1H2BI
C14orf2
FOSL2
UNC119
DHX8
ZBTB8B
ARL8A
ASB17
AGTR1
C10orf119
P4HA2
PKM2
PSMB6
C9orf119
NRXN3
HR
C11orf57
DNAJC25-GNG10
EIF3B
GAS7
PDE8B
FGD4
POLK
HIATL1
UBE2Q1
ZFAND2B
DNAJC4
BET1L
CNIH
RBM24
CTSK
TMEM159
CELF2
STAM
GYPB
WSB1
CACNA2D1
XYLT2
APPL1
CSMD3
NEUROD4
RNF135
COL4A1
DYNLRB1
AKIRIN1
POU5F1B
SEBOX
NFATC2
CRELD1
SNCA
KRT26
CTSG
PLEKHA6
FRG1
BEND6
HTN3
MRPS7
MREG
NIPAL3
C2orf18
SLFN12L
LRRC61
SYPL1
ERBB4
ISX
LRPAP1
CHEK1
SIGLEC6
CDC7
TMEM100
STXBP5
ZNF414
HNRNPU
ORAI1
TIAM2
TECRL
RAB33B
EPOR
RFPL4B
GNA13
USP17L2
DPM2
EYA1
MSLN
PPP2R2B
SC65
AK5
FER1L6
HEXA
MGC70857
BRAF
FBXO16
RAET1G
TMEM147
HDHD1A
ALOX15B
SYCE1
TRAPPC10
ATG9B
ZAP70
FBXO3
ZNF107
CATSPER1
CNGA2
RPL17
RPL37A
RAG1AP1
C1orf128
HTR2A
TUBG1
URGCP
NQO2
AGAP5
ACOX1
C9orf24
AMMECR1
TBX22
CUL4B
CRK
ANKRD49
SLITRK4
YIF1A
RGNEF
CCDC56
ISG20
C9orf142
NIN
SESN2
CCNL1
GPR89A
ZNF483
ARGLU1
TUBB8
FOXJ1
MORF4L1
KIAA1522
DAD1
EXOG
ELFN1
TTC24
FAM122C
NUDT22
STAM2
FBLN1
TMEM132D
ANGPTL5
CKLF
GRAMD2
HS3ST4
CCDC88A
FAM189A1
AIMP1
TMOD1
MEF2C
UBA2
DPRX
SLC5A9
CEBPD
GPR65
CXCL6
CCDC12
GYPC
OCIAD1
UHRF1BP1L
CXorf26
SMPD1
STK25
PSMG1
HIST1H2AL
FBXO18
TXNL1
MAGOH
PRTN3
RPL7
MAMDC4
ATP1B3
SRRM2
EFCAB5
LEPRE1
POP1
SLC22A1
MGC29506
FAM96B
SAC3D1
EFNA3
HIST1H2AK
SLC23A2
DPY19L3
COQ9
RC3H2
HIST1H2AB
CCNH
LGALS3
ZHX1
TOMM70A
CIAO1
MDM2
DERL3
GCNT2
RENBP
PLA2G5
PDE4A
TCP11L1
FCGR2B
TLR2
TRPV4
FAM32A
ODF3
TAX1BP1
ST13
SDF4
COL6A1
GABRA1
GALC
COMMD1
PUF60
KRTAP9-9
GAGE10
RNPEP
C10orf35
ZNF678
ATG7
RPL28
THEMIS
AFF1
SLFN13
IMPACT
CCDC93
CST3
H2AFV
TK2
ZNF300
KREMEN2
VILL
SPG21
OR10A2
C17orf55
HIST1H2BM
CXorf23
ASAM
ERLIN1
NIPBL
GOT1L1
MGP
RBP4
ARHGAP25
RP9
NUDT16
FAM195A
FRG2B
RAD51AP1
ANKRD9
HOXA3
MATK
PRKACA
PTP4A1
RCAN1
S1PR5
2023-03-02
RERGL
TMEM233
GTF2H2D
TMEM132E
IFIT3
DACT1
ZNF826
SLC35A4
ARHGEF19
OR2T8
SS18L1
COX8A
SERTAD3
SEC22C
LCMT1
IPO5
KCTD15
MCFD2
CCDC33
CCDC9
MAZ
PIN1
TYMS
EPHX1
PGLYRP4
KIF1A
PRDX4
RNF39
C6orf125
KLK11
CELF6
KLK12
SUV39H1
CLCA1
SMAD5
SMARCA4
C8orf42
CD200
FNBP1L
ZP3
AHCYL2
TAF9
FXN
PNPLA3
SERPING1
LOC375190
COL18A1
BOLA1
FCGR2C
SFRS13B
APOD
LGALS9B
FSTL5
ZMAT5
MRPL36
INCA1
KLF9
MITF
TUBB2A
TNFSF9
NECAB1
SRPRB
MAFB
BAG3
C16orf57
KPNA3
GSG1
FAM128A
FGFBP2
TM4SF5
C9orf30
RPF2
SAMD5
GAL3ST1
YIPF3
PITPNC1
CSN3
HSD11B1
MRPL27
CYR61
S100P
MTHFSD
BUB3
ROBO3
ZNF219
TNFAIP8L2
RHOC
MYL1
C10orf26
ZXDC
SLC30A10
PSG4
MYL3
TBC1D9B
HNRNPUL2
KNCN
MRGPRX3
DMBX1
DTL
CYTH3
ERG
DNAJC1
TRAPPC5
MRPL43
PLBD2
BCL7C
C20orf141
STARD3
ITGA8
ZKSCAN5
COX7A2
CRLF1
WFDC10B
LRRC8B
ARHGAP5
BCL2L2
NSA2
TTC14
DCAKD
PIGF
VPS13C
MT1X
ASAH1
PAK6
HLA-E
CAMKK1
HIST1H2BJ
GPN1
FAHD1
CPLX2
MED19
PRDX6
RFTN1
ADRA1A
SNX20
TANC1
CD37
IL28RA
AIG1
OCRL
NEIL2
C2CD4C
CWC22
MRPL39
HRASLS2
ASPA
EFCAB2
DCAF16
FXYD3
SNX33
ESR1
NCAPH2
DEFA3
RFC4
PALMD
FAM127B
CARS2
VPS52
SUMF1
CENPP
ERICH1
C16orf80
SMS
RDM1
LDOC1L
SCRN1
DEFB136
NUP210
PARD3B
FGFR4
TUB
THAP8
GNLY
NOSTRIN
MTF2
TH1L
CRYBA4
HIST1H3A
CLN3
C19orf61
PTPN12
PPAPDC1B
LTBP1
AQP3
GABARAPL2
SMOC2
VPS11
LY6H
AGT
ZDHHC11
RBBP8
LUC7L3
SDCBP
TMEM219
NOSIP
DHH
TDRD7
EIF5B
ORC4L
KCTD11
TOMM7
HIST1H4H
ZNF229
SNAP23
TSEN2
CCL13
SP140L
RNASE1
DSPP
PFKP
S100A16
WAC
INO80C
SART3
CDC42
C7orf47
PEX5
ZCCHC11
PPID
H6PD
PCDH9
WDR1
TMEM80
NPTX1
STAG3L3
GTF2H5
CADM2
LIPA
EGR3
LSM2
CYTL1
UNC50
NIP7
FIS1
KLHL2
DOK1
OR13C5
SNX18
ZFYVE27
2023-09-09
NM_014212
CD177
PI16
PIGB
PPIAL4A
CDKL5
GPD2
RSU1
ATP6V1F
KRT75
BTN1A1
PTPN6
IMP3
HCK
CLIC1
ERCC1
HM13
CARD10
SFRS5
DEFB1
RRAGD
FAM135A
RSPRY1
NR2C1
SKIL
GAGE12D
SIRPG
TNNC1
ACTG1
GNG13
SMAD2
TMEM105
MED21
MUCL1
CXCR1
ANAPC1
STAU2
MFSD11
RASA4
KRTAP10-8
GJB1
MCF2
PRF1
LOC729020
RPL32
INA
METRNL
BRWD1
KCNN2
FAM113A
PQLC1
UBA1
TBRG4
SPAG4
ZNF212
TBC1D14
CCDC24
LYPLA2
PHGDH
AMICA1
C10orf53
TNFRSF1A
CBR1
MRO
PABPC4
STIM2
MAPK1
KLHDC2
ZNF468
PGAM2
IRF2BP1
ADAM28
RIBC1
HES7
LOC100130932
MXRA7
ZDHHC16
LHX2
PTCH2
LETMD1
NAV1
FCAMR
ARPC3
COIL
ABHD11
RAB9A
GALNTL4
VHL
CCDC148
LRRC18
C17orf85
MMP9
SGCE
C3orf36
ITFG1
GSX2
DNMT1
PSMB5
NIT1
NT5E
MLPH
SLC2A13
CMTM5
LSM1
YKT6
PAX6
SLC39A8
HEATR7A
IGFBP6
PPM1K
UBE2V1
TSPYL4
KRTAP10-5
CLPP
GATA2
GEMIN7
PRDM15
AK3
KCNV1
RNPC3
PDX1
PRDM11
IFT20
EME2
SNW1
COL27A1
GMCL1
CEBPB
KCNC4
C6orf48
POLR3GL
ZC3H7A
LRRC23
PRELP
CAV1
RECQL
CELF1
PPBP
ILKAP
YWHAZ
PLAU
TMEM139
TKT
CGB1
[truncated: 3,591 more rows]
