# Supplementary material for: Identification of signature genes and relationship with immune cell infiltration in intervertebral disc degeneration
Source: Front Genet. 2025 Apr 9;16:1551124. doi: 10.3389/fgene.2025.1551124 (PMC12015982; doi:10.3389/fgene.2025.1551124)
Supplement: Supplementary file 2 [file Table3.XLSX]

## Sheet: jVenn-up
HBB
HBA1
HBA2
COL1A2
PTP4A3
MFAP4
LUM
SERPINA3
RBM38
PCOLCE2
GREM1
IGFBP4
GAS1
NKG7
NXPH4
TREM1
COL8A2
S100A1
SLC26A1
HIST1H3B
PPBP
LRRC15
RGS11
FLRT2
THADA
CCND2
LOXL3
KCNG1
JUNB
TWIST1
PKD1
APLN
CEBPB
ID2
PF4
ACAN
PTGES
FN1
SCRG1
SLC25A37
HIST1H2AG
PTPRB
FUT4
C16orf58
TNFAIP6
PRELP
SCARA3
HIST1H3G
HTRA1
NDUFA4L2
TXNRD1
TPCN2
CAMTA1
HMGCR
SIAH1
LECT1
DEFA3
KLF4
CTSD
MAFB
ENO2
CHI3L1
TMEM45A
AHNAK2
CCL5
MGP
TC2N
LGALS3
C10orf10
MFSD10
NCAN
CHN1
DLX4
ITGB1BP1
CYP1B1
ZFP36
CHSY1
BRI3
EIF1
SNAI1
HIST1H4E
SFRP5
HBD
BCL2L10
CEBPG
MEF2D
S100A9
HMBOX1
GUSB
CILP2
PODN
DICER1
ATF5
LTA
PEMT
ITFG2
T
NDUFA4
GLT8D2
POLR2C
S100A8
CP
HIST1H3J
NOL3
HIST2H3D
LTBP2
DNAJC9
NQO2
TCHP
HIST1H2AI
FPR1
HHIPL1
SGK3
ENO1
RCAN1
HIST1H2AD
ZCCHC3
FAM75A2
FBXO2
TRMT112
RPS29
INTS3
RPL15
CRTAP
HIST1H1A
AEBP1
SKP2
TSHZ3
FNDC1
FAM75C1
PYCR2
COL2A1
CRLF1
TOB1
PMP22
HIST1H3F
ABCB11
KRT16
LAMA4
THAP8
ARHGEF9
HIST1H2AB
COPG
TLR9
COMMD6
FUT3
POLR2J2
SLC6A18
PDPN
ZNF234
ANKRD37
CLEC3B
MYO1C
KLF2
SLFN12L
CD99
SPARC
HLA-DRB1
NRN1
RNF138
METRNL
HFE
COL9A3
HES6
HIST1H2BC
HIST1H2BK
ZFX
NOC3L
FOXO1
XPOT
AP3M2
ANGPTL6
HPN
C13orf15
HMP19
KLHL21
RPS6
LEPRE1
SERPINA5
DEXI
SLC36A2
GPR25
RPL41
HIST1H2BJ
HIST1H2AK
HSPA1B
HIST1H2BF
TMEM128
RMND5B
HIST1H4B
RAMP3
RELL1
HIST2H3A
RGS2
PCBP1
CDK2AP1
ALS2CR8
GNG4
ITGBL1
PMVK
SMCR8
TFR2
SOCS3
VILL
RPL19
PGF
PER3
SAT2
RPS2
CCDC97
S100A4
FOXF1
DSEL
GAPDH
CHPT1
FAM162A
XCR1
PLCXD3
KBTBD6
TMEM57
TMBIM4
MARVELD1
BAG1
HIST2H2AA4
AMIGO3
C1RL
COMP
SYNPO
FOS
TGFBR2
HIST1H4D
RP9
EIF4A2
FAM117A
SOX11
GPR110
PHF16
PIGY
C9orf4
SFRS8
ZAK
MYO5C
RPL31
SAA1
YBX1
LZIC
FAM122B
TBCEL
TNNT3
RPL13
BCL2L2
GSX2
ECM1
DCN
DARS
TGFB1
PMM1
CRTC2
PAPL
NR1H3
C1orf21
BAMBI
SFPQ
TFEB
CCDC9
IER2
MED11
ICAM3
RPS25
ANAPC1
C7orf11
LYPD5
PRM2
STARD10
PLOD1
ALOX15B
INTU
CLNS1A
RAB6C
SPAG4
NXF3
CYTH3
CLPTM1L
TIMP1
PTTG1IP
HIST2H2AB
ZNF853
CRIP1
PTGER2
KDELR3
GOLGA8B
PPP2R1A
KCNJ2
NANOS2
UBXN11
CAMP
ZNF521
COPZ2
BNIP3L
ABCB6
JUN
GLTP
CFHR4
RHOB
CTSF
TRIB3
CST3
PRDX6
HIST1H2BB
ANKH
CYP26C1
NFIL3
CD81
MRPS14
GPM6A
KCTD12
OTOP3
LTBP4
TTC15
LANCL1
SCG5
ST6GALNAC1
RABAC1
ZNF22
HLA-DRB5
RPL18
RPL36
PRRX2
DGKZ
IVNS1ABP
HIST1H2BE
LRP12
TRPV5
PRDX2
DOK2
CLTA
PLXDC2
IRX3
SFT2D3
SLC5A3
LAT
NUPR1
SLC2A3
UNC50
PVALB
FMOD
C6orf225
DCAF15
