# Supplementary material for: Identification of signature genes and relationship with immune cell infiltration in intervertebral disc degeneration
Source: Front Genet. 2025 Apr 9;16:1551124. doi: 10.3389/fgene.2025.1551124 (PMC12015982; doi:10.3389/fgene.2025.1551124)
Supplement: Supplementary file 3 [file Table1.XLSX]

## Sheet: GSE56081.diff
id	logFC	AveExpr	t	P.Value	adj.P.Val	B
HBA2	7.81995	11.9273	59.1622	2.38714e-15	2.3708e-11	24.1448
HBA1	7.93128	11.9197	56.2507	4.19573e-15	2.3708e-11	23.7811
UBA1	-6.03755	9.89995	-49.3515	1.80934e-14	6.38684e-11	22.7708
TSPAN4	-5.99842	10.0622	-46.7005	3.3507e-14	6.38684e-11	22.3167
SERPINA3	5.32074	9.06675	46.1768	3.80001e-14	6.38684e-11	22.222
IL27RA	-6.09989	9.79496	-46.0215	3.9455e-14	6.38684e-11	22.1936
COL1A2	7.20943	10.8881	46.0104	3.9561e-14	6.38684e-11	22.1916
ANKRD50	-4.8804	10.9239	-44.5325	5.69412e-14	8.04366e-11	21.9133
LCOR	-5.45843	11.6521	-43.0725	8.25764e-14	9.19926e-11	21.6238
FAM178A	-6.25108	9.80608	-42.889	8.6602e-14	9.19926e-11	21.5863
GUCY1A3	-6.03098	10.4209	-42.7607	8.95424e-14	9.19926e-11	21.56
MKKS	-5.48311	11.7504	-41.9559	1.10664e-13	9.95336e-11	21.392
SNUPN	-5.29235	12.8491	-41.8279	1.14498e-13	9.95336e-11	21.3648
BRD9	-5.29358	10.7121	-40.81	1.50669e-13	1.21622e-10	21.1441
CAMKK2	-4.99586	10.823	-40.2977	1.7344e-13	1.3067e-10	21.0299
NGDN	-5.04978	11.3181	-39.6789	2.06064e-13	1.45546e-10	20.889
SC5DL	-4.82944	11.7048	-38.5702	2.82522e-13	1.87811e-10	20.6283
SYNJ1	-5.86871	10.8266	-37.7642	3.57399e-13	2.24387e-10	20.4319
TMEM177	-5.51933	8.95249	-37.3036	4.09701e-13	2.43686e-10	20.3169
ERLIN1	-6.01145	10.4935	-36.8668	4.67073e-13	2.6392e-10	20.2059
PORCN	-5.87643	10.0899	-36.5487	5.14342e-13	2.69868e-10	20.1239
GFI1	-4.99055	11.9086	-36.4791	5.25361e-13	2.69868e-10	20.1059
ZNF324B	-5.07129	10.9883	-35.2872	7.60156e-13	3.60339e-10	19.7887
KIAA0319	-6.76562	8.38826	-35.2293	7.7416e-13	3.60339e-10	19.7729
SLC26A1	4.34019	9.44852	35.1368	7.97139e-13	3.60339e-10	19.7476
MFAP4	5.49212	6.70661	34.7229	9.09346e-13	3.95251e-10	19.6332
HBB	8.25192	11.6649	34.5301	9.67405e-13	4.04913e-10	19.5793
PRR5-ARHGAP8	-4.27207	13.8312	-34.1366	1.09883e-12	4.43494e-10	19.468
KIFC3	-5.17112	11.571	-34.025	1.13956e-12	4.44073e-10	19.4361
KLF10	-4.79952	13.6871	-33.5175	1.34659e-12	5.0726e-10	19.2893
GRIPAP1	-4.57738	9.56408	-33.3061	1.44467e-12	5.26652e-10	19.2272
PPP2CB	-5.6395	11.5345	-32.8311	1.69448e-12	5.84102e-10	19.0858
MANBAL	-5.42234	9.21425	-32.8118	1.70563e-12	5.84102e-10	19.08
SIPA1	-4.24753	13.3126	-32.3285	2.0111e-12	6.52268e-10	18.9331
TUFT1	-3.67874	12.9089	-32.3154	2.02012e-12	6.52268e-10	18.9291
LUM	5.35248	8.03146	31.9217	2.31458e-12	7.25661e-10	18.8072
B4GALNT2	-6.04147	10.4969	-31.8466	2.37585e-12	7.25661e-10	18.7838
PHLDB2	-3.90156	8.59882	-31.1099	3.08032e-12	9.00396e-10	18.5495
SBNO1	-4.39262	5.21838	-31.0855	3.10729e-12	9.00396e-10	18.5417
DEFA3	3.43093	11.0331	30.7701	3.47933e-12	9.82998e-10	18.4391
GREM1	4.95694	6.44448	30.6103	3.68611e-12	1.01602e-09	18.3865
PRELP	3.63711	10.516	30.4741	3.87296e-12	1.0421e-09	18.3415
GNE	-5.67271	10.8741	-30.3583	4.04e-12	1.06177e-09	18.303
JUNB	4.00498	10.4708	29.5897	5.36787e-12	1.37869e-09	18.0426
FGFR1	-3.77253	12.2265	-29.4294	5.70083e-12	1.43167e-09	17.9872
PCOLCE2	4.96411	7.69468	29.1592	6.3142e-12	1.53747e-09	17.8929
HEATR7A	-5.03042	12.303	-29.1261	6.39421e-12	1.53747e-09	17.8812
FAM198A	-3.6959	8.8419	-29.0223	6.65187e-12	1.5661e-09	17.8447
NUP62	-4.74778	11.8863	-28.5345	8.02544e-12	1.85093e-09	17.6706
C1orf26	-4.19756	8.06968	-27.6053	1.15758e-11	2.61637e-09	17.3284
CEBPB	3.95142	8.30636	27.4749	1.21983e-11	2.70299e-09	17.2792
PRR5	-3.49445	13.0925	-26.9452	1.51279e-11	3.28769e-09	17.0765
ATP8B3	-4.52178	9.67139	-26.1991	2.06306e-11	4.36323e-09	16.7824
ZNF84	-3.40368	12.7453	-26.1742	2.0849e-11	4.36323e-09	16.7724
HTRA1	3.55061	7.54247	25.9766	2.26685e-11	4.65777e-09	16.6927
LRRC15	4.16002	6.23501	25.9308	2.31142e-11	4.66453e-09	16.6742
TBRG4	-3.15235	8.84003	-25.8405	2.40214e-11	4.76256e-09	16.6375
TREM1	4.5077	5.94719	25.4841	2.80017e-11	5.45599e-09	16.4909
S100A1	4.46338	6.79707	25.2753	3.06621e-11	5.87308e-09	16.4039
SLC25A37	3.74348	7.42945	25.1771	3.20081e-11	6.01882e-09	16.3627
ETFA	-3.90014	7.76092	-25.1387	3.25515e-11	6.01882e-09	16.3465
RASSF7	-3.97545	8.58944	-25.0636	3.36437e-11	6.01882e-09	16.3148
HIST2H3D	2.89447	10.2009	25.0543	3.37812e-11	6.01882e-09	16.3109
APLN	3.96565	5.8496	25.0339	3.40859e-11	6.01882e-09	16.3023
NDUFA4L2	3.521	13.0809	24.9272	3.57297e-11	6.21203e-09	16.257
BRI3	3.11326	8.86793	24.694	3.96314e-11	6.78597e-09	16.1572
BCAR1	-4.92778	9.22387	-24.4327	4.45622e-11	7.51638e-09	16.044
TRAPPC5	-4.40356	13.8176	-24.2648	4.80797e-11	7.99042e-09	15.9705
RPS29	2.80666	12.8587	23.9531	5.5436e-11	9.07945e-09	15.8325
SYBU	-3.4219	8.93145	-23.9214	5.62524e-11	9.08154e-09	15.8183
LY6G6F	-4.06196	5.1356	-23.7875	5.98382e-11	9.52439e-09	15.7583
NKG7	4.69655	5.99426	23.52	6.77694e-11	1.05245e-08	15.6372
IGFBP4	4.83287	11.2268	23.5133	6.7984e-11	1.05245e-08	15.6341
EIF1	3.11232	10.3545	23.236	7.74602e-11	1.18294e-08	15.5068
RNF14	-4.26288	11.5574	-23.1538	8.05415e-11	1.2136e-08	15.4687
PLAGL1	-6.71796	8.38349	-23.033	8.53096e-11	1.2471e-08	15.4125
CHI3L1	3.34894	5.55084	23.0286	8.54902e-11	1.2471e-08	15.4104
C13orf15	2.5544	9.03168	23.0143	8.60752e-11	1.2471e-08	15.4037
RBM38	5.09579	9.78872	22.9305	8.95979e-11	1.2817e-08	15.3645
FADS2	-4.72079	7.54496	-22.737	9.8345e-11	1.38925e-08	15.2732
QRICH1	-3.3426	14.2887	-22.525	1.09007e-10	1.52086e-08	15.1722
HIST1H2AG	3.73391	7.46165	22.3735	1.17394e-10	1.61789e-08	15.0993
COL8A2	4.46536	6.78112	22.1622	1.30292e-10	1.77401e-08	14.9967
TWIST1	4.00494	5.53902	22.0475	1.37929e-10	1.85564e-08	14.9405
LGALS3	3.24037	9.85871	21.9837	1.42385e-10	1.89306e-08	14.9092
POLR2J2	2.67841	7.19752	21.8816	1.49853e-10	1.96917e-08	14.8587
CD99	2.64674	8.88153	21.8569	1.51715e-10	1.97073e-08	14.8465
PF4	3.89165	5.89223	21.7135	1.6308e-10	2.09429e-08	14.7751
HIST1H4E	3.08023	10.0593	21.5626	1.76043e-10	2.21358e-08	14.6994
PARVG	-4.19655	8.70597	-21.5599	1.76287e-10	2.21358e-08	14.6981
NXPH4	4.58457	7.11461	21.5093	1.8089e-10	2.24642e-08	14.6725
SLC36A3	-2.51023	8.25601	-21.3817	1.93085e-10	2.3718e-08	14.6079
NCAN	3.23193	6.91988	21.2945	2.01924e-10	2.4537e-08	14.5635
PKD1	3.99144	5.56936	21.2508	2.06521e-10	2.48287e-08	14.5412
CHN1	3.22215	10.2442	21.1643	2.15968e-10	2.56157e-08	14.4968
PEX5	-2.76468	11.4662	-21.1497	2.17601e-10	2.56157e-08	14.4893
TXNRD1	3.51689	7.62684	21.0676	2.27076e-10	2.64556e-08	14.4469
PPBP	4.19321	5.77888	21.0076	2.34283e-10	2.70167e-08	14.4159
RPL19	2.43543	11.4062	20.9346	2.43389e-10	2.77832e-08	14.3779
SLC22A17	-3.71101	12.1688	-20.8943	2.48587e-10	2.80928e-08	14.3569
CUL7	-3.06165	10.6056	-20.7785	2.64179e-10	2.95592e-08	14.2963
MRVI1	-2.60871	8.44237	-20.7507	2.68074e-10	2.9701e-08	14.2818
SPARC	2.64468	11.5652	20.6884	2.7705e-10	3.03975e-08	14.2489
FLRT2	4.09645	6.32067	20.2572	3.48849e-10	3.79071e-08	14.0189
KLF8	-5.09296	8.31822	-20.0921	3.81496e-10	4.08155e-08	13.9293
USP20	-5.48486	10.5421	-20.0857	3.82837e-10	4.08155e-08	13.9258
C18orf19	-4.82614	11.5585	-19.9034	4.22933e-10	4.46689e-08	13.826
HMGCR	3.45009	7.42324	19.8506	4.354e-10	4.55598e-08	13.7969
GRK1	-5.67455	6.0124	-19.7423	4.62195e-10	4.79199e-08	13.737
RPL31	2.31071	11.5791	19.7059	4.71618e-10	4.84524e-08	13.7167
COL2A1	2.76046	6.71939	19.481	5.34579e-10	5.44259e-08	13.5908
FUT3	2.67841	8.45595	19.4272	5.50941e-10	5.55644e-08	13.5604
DLX4	3.2161	5.51554	19.4123	5.55595e-10	5.55644e-08	13.552
HIST1H2BC	2.60962	9.29804	19.3681	5.69565e-10	5.64619e-08	13.527
GAPDH	2.41684	12.1089	19.2909	5.94933e-10	5.81575e-08	13.4831
NOL3	2.89894	7.1149	19.2712	6.01593e-10	5.81575e-08	13.4719
CRLF1	2.75826	9.2903	19.2697	6.02109e-10	5.81575e-08	13.471
LGMN	-3.7377	8.81547	-19.1845	6.31918e-10	6.05195e-08	13.4223
SMARCA4	-2.88939	13.7159	-19.1638	6.39416e-10	6.0723e-08	13.4105
CYTL1	-3.2956	7.7643	-19.1285	6.52384e-10	6.14382e-08	13.3902
LOXL3	4.0336	6.23797	18.9735	7.12908e-10	6.65832e-08	13.3007
SOD3	-3.07766	10.4761	-18.9215	7.34541e-10	6.78905e-08	13.2705
ANAPC11	-2.92025	8.5472	-18.9112	7.38919e-10	6.78905e-08	13.2645
SCRG1	3.80333	9.18786	18.8576	7.62102e-10	6.90344e-08	13.2333
SGK3	2.85782	7.64422	18.8543	7.63587e-10	6.90344e-08	13.2314
PARP16	-2.48131	8.13445	-18.8299	7.74417e-10	6.94579e-08	13.2171
RGS11	4.14425	6.61697	18.7802	7.97028e-10	7.09229e-08	13.188
XPOT	2.60014	7.74052	18.6997	8.35195e-10	7.37386e-08	13.1408
FNDC1	2.76807	6.64414	18.6469	8.6131e-10	7.54547e-08	13.1096
LECT1	3.43251	5.33103	18.5907	8.90067e-10	7.73742e-08	13.0764
NGEF	-5.24172	7.82811	-18.5704	9.00721e-10	7.77027e-08	13.0643
RPS6	2.54029	13.0814	18.5174	9.29173e-10	7.95499e-08	13.0329
KCNN4	-4.75366	6.08433	-18.4518	9.65795e-10	8.20635e-08	12.9937
COMMD6	2.67856	8.87409	18.3873	1.00329e-09	8.46131e-08	12.9551
PMP22	2.75067	6.83105	18.2952	1.05961e-09	8.87011e-08	12.8997
GLTPD2	-2.33945	8.45203	-18.2703	1.07544e-09	8.93643e-08	12.8847
PPP2R1A	2.13612	8.76572	18.1655	1.14485e-09	9.44378e-08	12.8212
APOD	-6.20171	8.83013	-18.1203	1.17625e-09	9.59531e-08	12.7938
NQO2	2.86867	5.78653	18.1032	1.18838e-09	9.59531e-08	12.7834
POLR2C	2.9214	7.56152	18.1028	1.18869e-09	9.59531e-08	12.7831
THADA	4.09328	7.56635	18.0496	1.22728e-09	9.76769e-08	12.7506
KLF4	3.4301	8.04122	18.0495	1.22734e-09	9.76769e-08	12.7506
MFSD10	3.23799	9.14697	17.9874	1.27416e-09	1.00694e-07	12.7126
RAB6C	2.18964	8.21197	17.938	1.31283e-09	1.0303e-07	12.6822
ZFP36	3.13913	7.76114	17.8784	1.36116e-09	1.06086e-07	12.6454
MYO1C	2.64767	8.75455	17.8275	1.40393e-09	1.0867e-07	12.6139
STC2	-3.6042	5.05081	-17.7694	1.45459e-09	1.11405e-07	12.5779
RPL27	1.9383	10.3569	17.7645	1.45899e-09	1.11405e-07	12.5748
MAFB	3.40372	5.67181	17.7525	1.46966e-09	1.11467e-07	12.5674
HIST1H2BK	2.60885	10.1768	17.7161	1.5028e-09	1.13221e-07	12.5447
KCNG1	4.01914	5.95784	17.6572	1.55814e-09	1.16613e-07	12.5079
S100A8	2.91587	7.55913	17.6152	1.59891e-09	1.18877e-07	12.4815
GOLGA8B	2.14255	12.744	17.5905	1.62346e-09	1.19913e-07	12.466
YTHDF2	-2.28591	8.20177	-17.546	1.66861e-09	1.22448e-07	12.4381
CLEC3B	2.65873	6.57311	17.5234	1.69212e-09	1.23152e-07	12.4238
C2orf82	-2.08845	10.8059	-17.5159	1.7e-09	1.23152e-07	12.4191
CCDC30	-5.60896	7.87374	-17.4546	1.76587e-09	1.27109e-07	12.3803
RBM9	-5.71201	7.94061	-17.3902	1.83812e-09	1.31472e-07	12.3394
MEF2D	3.05907	6.41764	17.3392	1.89753e-09	1.34868e-07	12.307
COL9A3	2.62503	8.16663	17.2354	2.02508e-09	1.43034e-07	12.2405
SCARA3	3.60846	7.54148	17.1797	2.09738e-09	1.4722e-07	12.2047
PRDX2	2.03363	7.50902	17.1342	2.15848e-09	1.50574e-07	12.1754
DEXI	2.52725	7.5375	17.1053	2.19828e-09	1.5241e-07	12.1567
RP9	2.34593	5.15811	17.0621	2.25936e-09	1.55689e-07	12.1287
TMEM45A	3.34022	5.95076	17.0158	2.32686e-09	1.59369e-07	12.0986
ECM1	2.28556	5.95178	16.8642	2.56339e-09	1.74511e-07	11.9995
MFAP2	-5.74208	9.73975	-16.8415	2.60096e-09	1.76008e-07	11.9846
PTGES	3.83217	5.94582	16.8129	2.64936e-09	1.78216e-07	11.9658
BCL2L2	2.29252	7.00509	16.7558	2.74847e-09	1.8379e-07	11.9282
NM_153693	-2.83766	7.38695	-16.7296	2.79553e-09	1.85837e-07	11.9108
SLC16A3	-3.26815	10.3893	-16.6473	2.94849e-09	1.93934e-07	11.8562
C14orf176	-3.38337	4.77279	-16.6404	2.96168e-09	1.93934e-07	11.8516
TOB1	2.75245	5.17744	16.6367	2.96881e-09	1.93934e-07	11.8491
AEBP1	2.78904	6.33072	16.6142	3.01264e-09	1.95666e-07	11.8341
HIST1H2BJ	2.52054	7.06458	16.5532	3.13479e-09	2.02436e-07	11.7934
PEMT	2.96241	6.07814	16.5023	3.24087e-09	2.07564e-07	11.7592
CPT1B	-2.33314	8.61426	-16.4975	3.25093e-09	2.07564e-07	11.756
MLNR	-2.35421	6.63693	-16.4566	3.33928e-09	2.12007e-07	11.7285
SIAH1	3.44052	7.24169	16.3982	3.47003e-09	2.19077e-07	11.6891
PTPRB	3.6925	5.73919	16.2691	3.77906e-09	2.36718e-07	11.6015
PCBP1	2.48278	9.608	16.2642	3.79134e-09	2.36718e-07	11.5982
ASAH1	1.90875	7.64975	16.2462	3.83676e-09	2.38238e-07	11.5859
RPL15	2.79165	10.057	16.22	3.90435e-09	2.4111e-07	11.568
CEBPG	3.06576	6.40857	16.2003	3.95573e-09	2.42045e-07	11.5546
RAB11B	1.89588	7.75442	16.1978	3.96233e-09	2.42045e-07	11.5528
LTBP2	2.88692	7.12558	16.1524	4.08402e-09	2.48137e-07	11.5218
XCR1	2.41071	6.94664	16.1323	4.13932e-09	2.50152e-07	11.5079
NDUFS6	-4.24705	8.84085	-16.073	4.30709e-09	2.58907e-07	11.4671
COX7C	1.95868	10.487	15.999	4.52663e-09	2.70664e-07	11.4159
GNG4	2.47673	10.601	15.9704	4.61471e-09	2.74478e-07	11.3961
YBX1	2.30286	10.1418	15.8449	5.02394e-09	2.96962e-07	11.3086
PRRT1	-4.71495	5.60359	-15.8387	5.04529e-09	2.96962e-07	11.3043
PODXL	-2.9821	9.54666	-15.8303	5.07412e-09	2.97112e-07	11.2984
CELF6	1.91683	14.2889	15.7998	5.1805e-09	3.01777e-07	11.277
MT2A	1.88875	13.732	15.7461	5.37399e-09	3.10104e-07	11.2392
INTS3	2.79167	5.05234	15.7449	5.37832e-09	3.10104e-07	11.2384
CILP2	2.99625	8.14152	15.7068	5.52037e-09	3.16012e-07	11.2115
MORF4	1.73802	8.2232	15.7025	5.53672e-09	3.16012e-07	11.2085
CRIP2	-2.07072	9.88278	-15.6655	5.6791e-09	3.2251e-07	11.1823
DISC1	-4.06233	10.3636	-15.6271	5.83102e-09	3.27917e-07	11.1551
RELL1	2.50882	6.97027	15.6138	5.88479e-09	3.27917e-07	11.1456
SOCS3	2.4458	7.80864	15.6137	5.88513e-09	3.27917e-07	11.1456
DGKZ	2.05681	6.68716	15.6068	5.91307e-09	3.27917e-07	11.1407
PTTG1IP	2.16711	10.7756	15.6053	5.9194e-09	3.27917e-07	11.1396
TUB	1.83192	12.255	15.5748	6.04521e-09	3.33253e-07	11.1179
RPS19	1.82461	13.3447	15.5652	6.08541e-09	3.33841e-07	11.1111
BPGM	-1.81268	9.90453	-15.5386	6.19819e-09	3.37576e-07	11.0921
SLC35E2	-3.90507	5.86155	-15.5351	6.21325e-09	3.37576e-07	11.0896
TBCA	1.8152	8.40148	15.4082	6.78587e-09	3.66924e-07	10.9986
FAU	-1.99311	9.70441	-15.3994	6.82739e-09	3.67411e-07	10.9923
FBXO32	-3.49087	5.31381	-15.3899	6.87274e-09	3.68099e-07	10.9855
EIF4A2	2.34331	7.62509	15.3602	7.01691e-09	3.73008e-07	10.9641
CYP4F11	1.91009	9.29184	15.3575	7.03042e-09	3.73008e-07	10.9621
KCNK5	-2.34576	5.36983	-15.289	7.37601e-09	3.89516e-07	10.9125
HSPA5	1.74689	9.13081	15.2598	7.52918e-09	3.95755e-07	10.8913
MARVELD1	2.37471	6.17053	15.2438	7.61399e-09	3.9836e-07	10.8797
S100A4	2.42455	6.62124	15.2331	7.67172e-09	3.9953e-07	10.8719
TNFSF11	-2.52378	9.73127	-15.2177	7.75548e-09	4.01008e-07	10.8607
HIST1H3J	2.90706	6.07755	15.2118	7.78795e-09	4.01008e-07	10.8563
ITGBL1	2.46112	5.14832	15.2084	7.80654e-09	4.01008e-07	10.8539
RGS16	1.8725	7.30329	15.192	7.89769e-09	4.03854e-07	10.8419
LTBP4	2.07619	13.1361	15.181	7.95906e-09	4.05159e-07	10.8339
CDK2AP1	2.4821	10.0305	15.1732	8.00296e-09	4.05567e-07	10.8282
CLTA	2.02922	7.63394	15.1592	8.0826e-09	4.07774e-07	10.818
FAM134A	-2.98059	5.16788	-15.1019	8.4177e-09	4.22793e-07	10.776
DARS	2.28026	9.30038	15.0452	8.76425e-09	4.38251e-07	10.7342
HAVCR1	-2.9137	9.58165	-14.9802	9.18109e-09	4.57073e-07	10.6862
RPS2	2.42854	12.0727	14.9554	9.34511e-09	4.63198e-07	10.6678
HIST1H4B	2.51162	7.33397	14.9255	9.54759e-09	4.71167e-07	10.6456
HHIPL1	2.86159	6.4396	14.9045	9.69282e-09	4.76255e-07	10.63
GOLGA8A	1.94774	12.2335	14.8411	1.0146e-08	4.96365e-07	10.5827
B3GAT1	1.82723	7.8664	14.8254	1.02612e-08	4.99838e-07	10.571
RPLP1	1.81927	13.2397	14.8008	1.04453e-08	5.06619e-07	10.5526
HPR	-2.92879	4.84428	-14.788	1.05426e-08	5.09154e-07	10.543
NFYC	1.88797	6.58674	14.7733	1.06553e-08	5.10995e-07	10.532
TMEM63B	1.62639	12.8197	14.7712	1.06717e-08	5.10995e-07	10.5304
ACAN	3.85334	8.87384	14.7654	1.07164e-08	5.10995e-07	10.526
RPS25	2.22555	12.5867	14.7518	1.08232e-08	5.13457e-07	10.5158
CCND2	4.06236	7.2109	14.7434	1.08888e-08	5.13457e-07	10.5095
SAT2	2.42862	6.12769	14.7415	1.09043e-08	5.13457e-07	10.508
HSF1	1.65451	8.54265	14.7249	1.10363e-08	5.17516e-07	10.4956
TSHZ3	2.77174	6.10052	14.7021	1.12213e-08	5.24014e-07	10.4783
NUPR1	2.02209	7.39354	14.637	1.17664e-08	5.47211e-07	10.4292
NHP2L1	-4.12095	5.62021	-14.5832	1.22387e-08	5.66841e-07	10.3884
FAIM	-2.32972	13.6375	-14.5542	1.25024e-08	5.76694e-07	10.3662
ZFX	2.60595	8.67568	14.5354	1.26766e-08	5.82348e-07	10.3519
KRTCAP2	1.61518	9.09289	14.5242	1.27812e-08	5.84778e-07	10.3434
FAM122B	2.29823	13.7421	14.5148	1.28697e-08	5.85607e-07	10.3362
CHSY1	3.12836	5.48323	14.5113	1.29029e-08	5.85607e-07	10.3335
TMEM132D	-3.26682	4.64619	-14.4987	1.30238e-08	5.8873e-07	10.3239
JUN	2.12076	7.77686	14.4501	1.34995e-08	6.07801e-07	10.2866
HIST2H2AB	2.16507	8.22412	14.4329	1.36715e-08	6.13101e-07	10.2735
CD81	2.08589	10.6098	14.4263	1.37386e-08	6.13675e-07	10.2684
HIST1H3G	3.57937	5.70688	14.4129	1.38757e-08	6.17358e-07	10.2581
CIRBP	1.97131	9.12515	14.4001	1.4008e-08	6.20801e-07	10.2483
TPCN2	3.49001	5.69543	14.3277	1.47824e-08	6.52561e-07	10.1924
ADD2	-2.54546	7.45643	-14.3197	1.48711e-08	6.53921e-07	10.1862
HIST1H2AD	2.84481	5.72639	14.2951	1.51462e-08	6.62509e-07	10.1672
LAMA4	2.71973	6.66376	14.2918	1.51836e-08	6.62509e-07	10.1646
NRN1	2.63643	5.15059	14.2727	1.54023e-08	6.69467e-07	10.1497
HIST1H2BE	2.04296	7.19607	14.2373	1.58154e-08	6.84789e-07	10.1222
TCHP	2.86754	6.04693	14.2121	1.61175e-08	6.95204e-07	10.1026
CP	2.91541	6.56433	14.2056	1.61965e-08	6.95957e-07	10.0975
RPL37A	1.66568	12.6117	14.1675	1.66663e-08	7.1343e-07	10.0678
HIST2H3A	2.50869	8.40515	14.0725	1.79053e-08	7.63577e-07	9.99325
TMBIM4	2.38517	6.74567	14.0509	1.82018e-08	7.73301e-07	9.97618
PODN	2.98577	6.96653	14.0126	1.87389e-08	7.8722e-07	9.94594
RPL18	2.06066	13.276	14.0123	1.8742e-08	7.8722e-07	9.94577
H1FX	1.988	6.60744	14.0099	1.87763e-08	7.8722e-07	9.94386
GSX2	2.29188	8.43079	14.0077	1.8808e-08	7.8722e-07	9.94211
KDELR3	2.14276	7.21902	13.9988	1.89362e-08	7.89659e-07	9.93504
FAM162A	2.41386	7.92192	13.9466	1.97046e-08	8.18682e-07	9.89367
ENO1	2.85611	12.8922	13.9402	1.98002e-08	8.19642e-07	9.88863
HPN	2.58613	8.55145	13.8951	2.04951e-08	8.45312e-07	9.85273
FAM75A2	2.82401	5.15908	13.8486	2.12402e-08	8.7133e-07	9.81557
DAD1	1.46404	9.77508	13.8461	2.12802e-08	8.7133e-07	9.81362
MT1X	1.63303	9.57656	13.8308	2.15322e-08	8.78469e-07	9.80136
KLF2	2.64707	8.62615	13.7808	2.23773e-08	9.0966e-07	9.76128
SEMA7A	1.80614	7.84643	13.7578	2.27798e-08	9.22703e-07	9.74272
CD1B	-2.39604	8.40434	-13.7081	2.36715e-08	9.55399e-07	9.70273
DNAJC9	2.87722	6.25806	13.7005	2.3812e-08	9.57649e-07	9.69656
BNIP3L	2.12468	8.04227	13.6912	2.39841e-08	9.61152e-07	9.68906
DCTN3	1.71369	7.1015	13.654	2.46881e-08	9.85867e-07	9.65892
FOS	2.35158	9.10774	13.6274	2.52051e-08	1.00297e-06	9.63733
KIAA0196	1.65525	9.20368	13.6157	2.54363e-08	1.00862e-06	9.62781
METRNL	2.63129	6.85475	13.6017	2.57159e-08	1.01614e-06	9.61642
MGP	3.32143	9.8784	13.5631	2.65034e-08	1.04361e-06	9.58499
CHD5	-3.03286	4.70887	-13.548	2.68181e-08	1.05233e-06	9.57268
HFE	2.62599	6.25085	13.53	2.72e-08	1.06362e-06	9.55794
TGIF1	1.75168	10.0841	13.5155	2.75111e-08	1.07208e-06	9.54609
ST6GALNAC4	2.41663	8.18096	13.501	2.78252e-08	1.08059e-06	9.53425
MAD1L1	-1.8396	7.96134	-13.4895	2.80774e-08	1.08665e-06	9.52484
KLHL21	2.54713	7.46159	13.4819	2.82466e-08	1.08947e-06	9.51858
LRPAP1	1.83931	9.3084	13.4771	2.83534e-08	1.08987e-06	9.51464
TRMT112	2.80969	9.17107	13.4579	2.8786e-08	1.10275e-06	9.49886
FGF13	-1.91365	10.2966	-13.4515	2.89314e-08	1.10457e-06	9.4936
STARD10	2.19903	5.04632	13.4418	2.91541e-08	1.10933e-06	9.4856
ALLC	-3.84519	5.69324	-13.4348	2.93158e-08	1.11174e-06	9.47984
ITGB1BP1	3.18559	6.93889	13.4293	2.94429e-08	1.11282e-06	9.47533
CCDC85B	-1.56427	9.50877	-13.4126	2.9834e-08	1.12385e-06	9.46156
PML	1.49099	8.65079	13.3409	3.15767e-08	1.18554e-06	9.40234
RNF126	1.91266	7.56344	13.3342	3.17453e-08	1.18793e-06	9.39678
GIPC1	-1.74509	14.3638	-13.3119	3.2313e-08	1.20131e-06	9.37829
C10orf10	3.23926	6.07498	13.3118	3.23155e-08	1.20131e-06	9.37821
HIST1H2BF	2.51685	6.88082	13.3001	3.26198e-08	1.20865e-06	9.36842
GPR108	-3.48523	6.0827	-13.2849	3.30167e-08	1.21935e-06	9.3558
HIST1H4F	1.91986	7.43937	13.2761	3.32486e-08	1.22392e-06	9.3485
VKORC1	1.54427	9.06905	13.2629	3.36001e-08	1.23284e-06	9.33752
TC2N	3.28696	6.67199	13.2307	3.44775e-08	1.25762e-06	9.31062
MT1G	-2.18313	8.0154	-13.2274	3.45689e-08	1.25762e-06	9.30785
BTBD3	-4.54915	8.03177	-13.2259	3.46093e-08	1.25762e-06	9.30663
RBP4	-2.5602	7.71835	-13.164	3.63719e-08	1.31743e-06	9.25477
HIST1H1A	2.79081	5.83954	13.1545	3.66491e-08	1.32323e-06	9.24684
GLT8D2	2.92331	5.35111	13.1486	3.68249e-08	1.32535e-06	9.24184
ZCCHC3	2.83409	5.5801	13.1426	3.70037e-08	1.32755e-06	9.23678
C17orf49	1.79114	6.80792	13.0534	3.97656e-08	1.42212e-06	9.1616
RER1	1.64713	7.35349	13.0184	4.09119e-08	1.4585e-06	9.13191
DICER1	2.98437	5.94017	12.9559	4.3045e-08	1.52972e-06	9.07879
C14orf109	-4.09924	7.96952	-12.9267	4.4083e-08	1.55704e-06	9.05388
COL5A3	-2.91449	4.66226	-12.9205	4.43075e-08	1.55704e-06	9.04857
SLC36A2	2.52459	7.57354	12.9198	4.43317e-08	1.55704e-06	9.048
SERPINE2	1.58321	8.36694	12.9189	4.43648e-08	1.55704e-06	9.04722
SMCR8	2.44903	11.2075	12.9016	4.49959e-08	1.5743e-06	9.03246
ACTB	-1.52268	12.2574	-12.8727	4.60753e-08	1.60709e-06	9.00767
THAP8	2.70158	5.02362	12.8223	4.80199e-08	1.66976e-06	8.96444
VAX2	-3.70376	5.60618	-12.8109	4.84747e-08	1.68041e-06	8.95459
TBCCD1	-2.68188	4.8157	-12.7938	4.91621e-08	1.69902e-06	8.93986
CRTAP	2.7911	6.36534	12.7737	4.99817e-08	1.71767e-06	8.92257
PES1	-1.89031	6.45918	-12.769	5.01791e-08	1.71767e-06	8.91844
TIMP1	2.16861	9.25727	12.7663	5.02888e-08	1.71767e-06	8.91616
PBX3	-2.61233	4.87693	-12.7658	5.03097e-08	1.71767e-06	8.91572
WDR70	-2.25995	6.14926	-12.7369	5.15259e-08	1.7539e-06	8.89074
CLU	-2.38426	6.01262	-12.7281	5.19042e-08	1.76147e-06	8.88308
SYNPO	2.35632	7.78629	12.7096	5.27033e-08	1.78323e-06	8.8671
HIST2H2AA4	2.37082	10.3064	12.6671	5.45997e-08	1.83819e-06	8.83011
ANKRD37	2.6627	5.51625	12.6659	5.46527e-08	1.83819e-06	8.82909
SFPQ	2.24783	5.19919	12.6583	5.49979e-08	1.84431e-06	8.8225
PDK3	1.66462	7.61318	12.6542	5.51896e-08	1.84526e-06	8.81886
PLCXD3	2.40809	7.22269	12.6463	5.55506e-08	1.85185e-06	8.81204
SRP72	1.7927	7.07462	12.6423	5.57368e-08	1.852e-06	8.80854
FAM69B	-2.96681	8.22219	-12.6392	5.5883e-08	1.852e-06	8.8058
ZCCHC24	1.74639	7.12246	12.6184	5.68588e-08	1.87443e-06	8.78768
TMEM128	2.51449	6.28773	12.6177	5.68913e-08	1.87443e-06	8.78708
RABGGTA	1.99909	13.322	12.6099	5.72656e-08	1.88128e-06	8.78021
MEN1	1.96432	8.28866	12.6053	5.74833e-08	1.88295e-06	8.77624
MGC29506	-1.92151	6.6498	-12.5966	5.79037e-08	1.89124e-06	8.76862
ADM	-1.76512	7.40971	-12.5845	5.84946e-08	1.90504e-06	8.75799
PRDX6	2.09638	7.96686	12.5787	5.87768e-08	1.90873e-06	8.75295
PTP4A3	5.81194	8.25018	12.5569	5.98609e-08	1.93264e-06	8.73382
C3orf10	1.93342	7.35015	12.5542	5.99954e-08	1.93264e-06	8.73147
KLHL5	1.83697	7.54048	12.5536	6.00263e-08	1.93264e-06	8.73093
MPDU1	-1.91601	5.53553	-12.5216	6.16564e-08	1.97949e-06	8.70287
EIF2AK2	-1.50098	16.2791	-12.4709	6.43446e-08	2.05867e-06	8.65818
NR1H3	2.25514	7.11719	12.4683	6.44872e-08	2.05867e-06	8.65586
HIST1H3F	2.73986	6.37181	12.4276	6.67453e-08	2.12433e-06	8.61981
WDR82	1.57222	6.96223	12.4245	6.69197e-08	2.12433e-06	8.61708
HNRPLL	1.69922	12.4179	12.3232	7.29241e-08	2.30845e-06	8.52705
C16orf58	3.65752	6.35777	12.3124	7.36018e-08	2.32339e-06	8.51735
COPZ2	2.12883	8.41351	12.283	7.54695e-08	2.37571e-06	8.49109
ILDR2	-2.34116	4.90872	-12.266	7.65748e-08	2.40381e-06	8.47585
C12orf57	1.60173	7.94144	12.1951	8.13756e-08	2.54744e-06	8.4121
NDUFAF3	1.60462	8.10369	12.1784	8.25532e-08	2.57716e-06	8.39704
ARHGEF9	2.69588	5.2326	12.1656	8.34689e-08	2.5983e-06	8.38547
ARAF	1.48219	7.76965	12.1625	8.369e-08	2.5983e-06	8.3827
C11orf74	-3.72047	6.6567	-12.1513	8.45022e-08	2.61633e-06	8.37257
HIST1H2BB	2.09175	5.7266	12.1163	8.7095e-08	2.68924e-06	8.34087
FUT4	3.67815	6.14279	12.0864	8.93777e-08	2.74774e-06	8.31374
DHRS4L1	-3.60631	6.02332	-12.0852	8.94759e-08	2.74774e-06	8.31259
ID2	3.89299	7.23264	12.0794	8.99233e-08	2.75399e-06	8.30735
PRKCDBP	1.65864	8.96485	12.0716	9.05317e-08	2.76513e-06	8.30028
TACC1	-2.55625	5.08646	-12.0586	9.15569e-08	2.78891e-06	8.28847
HIST1H2AL	1.55115	7.30663	12.0541	9.19156e-08	2.79231e-06	8.28436
FMOD	2.01009	6.98673	12.0469	9.24939e-08	2.80234e-06	8.27779
PYCR2	2.76696	7.27531	12.0282	9.40089e-08	2.84063e-06	8.26074
HIST1H2BN	1.87319	9.21387	12.0145	9.51394e-08	2.86712e-06	8.2482
CECR6	1.42912	11.1513	12.0047	9.59589e-08	2.88413e-06	8.2392
SKP2	2.78736	5.1751	11.9923	9.7e-08	2.90768e-06	8.22788
COPE	1.45518	6.28374	11.9549	1.00218e-07	2.9962e-06	8.19363
HAX1	1.8073	5.77554	11.9021	1.04964e-07	3.12982e-06	8.14506
HNRNPL	-1.38719	15.9009	-11.8892	1.06162e-07	3.1572e-06	8.13315
GRN	-1.80009	10.1895	-11.8642	1.08525e-07	3.21901e-06	8.11004
ZNHIT1	1.71466	7.38649	11.8287	1.11977e-07	3.31271e-06	8.07716
GPR25	2.52345	8.55909	11.8213	1.12703e-07	3.32547e-06	8.07038
SNX8	1.7317	5.18202	11.8085	1.13991e-07	3.35471e-06	8.05845
NUCB2	1.88345	7.10765	11.8043	1.14408e-07	3.35825e-06	8.05461
RPL41	2.52158	7.10442	11.7984	1.15007e-07	3.36709e-06	8.04913
GALNT1	1.90616	7.77818	11.7599	1.18999e-07	3.47495e-06	8.01329
EME2	-2.25846	8.35184	-11.7566	1.19346e-07	3.47611e-06	8.01023
SCXA	1.81681	6.9026	11.7269	1.22545e-07	3.56009e-06	7.98246
CAMTA1	3.46062	6.11403	11.6798	1.27789e-07	3.6985e-06	7.93844
GAGE10	-2.67248	5.44996	-11.6783	1.27963e-07	3.6985e-06	7.937
C7orf11	2.21746	6.89122	11.6694	1.28989e-07	3.71863e-06	7.92862
TFR2	2.44805	5.92701	11.6387	1.32578e-07	3.8074e-06	7.89978
NUDT16	1.60312	5.94576	11.6373	1.32742e-07	3.8074e-06	7.89848
HIST1H3I	1.77267	6.85809	11.6195	1.34869e-07	3.85605e-06	7.88178
TMEM57	2.38702	7.51205	11.6175	1.3512e-07	3.85605e-06	7.87982
TOP2B	-2.95424	4.897	-11.6047	1.36682e-07	3.8908e-06	7.86775
SULT1A1	1.91693	5.88081	11.5738	1.40524e-07	3.98076e-06	7.83862
PLOD1	2.19645	8.5985	11.5736	1.40547e-07	3.98076e-06	7.83844
ITM2C	1.75388	7.93998	11.5495	1.43637e-07	4.0581e-06	7.81559
HIST1H3C	1.58947	7.03839	11.5299	1.46187e-07	4.11984e-06	7.79709
SH3BGRL3	1.53497	9.13136	11.5238	1.46999e-07	4.13242e-06	7.79127
FOXF1	2.4202	5.18107	11.5181	1.47754e-07	4.14336e-06	7.78588
PRDX4	1.83155	8.92732	11.5141	1.483e-07	4.14836e-06	7.78201
RPL30	1.36236	11.6053	11.4887	1.51732e-07	4.23389e-06	7.75795
FPR1	2.86351	5.65141	11.4752	1.53606e-07	4.26831e-06	7.74505
LTA	2.96448	10.724	11.4744	1.53721e-07	4.26831e-06	7.74426
RABEP2	1.84193	6.56551	11.4613	1.5555e-07	4.30851e-06	7.73183
HES6	2.61221	5.13513	11.4482	1.57407e-07	4.34928e-06	7.71935
CTSF	2.10963	8.77733	11.442	1.58309e-07	4.36353e-06	7.71334
PRR5L	-3.32019	7.80262	-11.4121	1.62668e-07	4.47278e-06	7.68478
SLC5A10	1.71001	5.90199	11.381	1.67346e-07	4.59024e-06	7.65497
PGF	2.43338	6.0019	11.3677	1.6939e-07	4.63505e-06	7.6422
HIST1H2AB	2.69115	5.65199	11.3591	1.70721e-07	4.66019e-06	7.63397
PRM2	2.2039	6.63087	11.3479	1.72481e-07	4.69688e-06	7.62318
TGFB1	2.27635	5.57334	11.3442	1.73064e-07	4.70143e-06	7.61963
QSOX1	1.8839	6.51403	11.3388	1.73928e-07	4.71357e-06	7.61439
HSPA1B	2.51777	6.7948	11.2694	1.85358e-07	5.01132e-06	7.54744
SAR1B	-2.29371	8.86745	-11.2667	1.85812e-07	5.01161e-06	7.54486
CCDC104	1.63855	6.55474	11.2556	1.87735e-07	5.0514e-06	7.53403
HIST1H1E	1.34962	11.8688	11.2212	1.93774e-07	5.19295e-06	7.50072
ENO2	3.40085	8.76004	11.2196	1.94062e-07	5.19295e-06	7.49916
MOSPD3	1.4097	8.05673	11.2179	1.94374e-07	5.19295e-06	7.49747
HIST1H3B	4.23282	7.42573	11.1603	2.05023e-07	5.45805e-06	7.44133
SERPINA5	2.5283	5.40985	11.159	2.05263e-07	5.45805e-06	7.44011
TSPO	1.4001	7.32898	11.136	2.09702e-07	5.563e-06	7.41759
FAM40A	-1.67237	8.53355	-11.065	2.24041e-07	5.92488e-06	7.34796
NFKBIB	-2.79866	6.08566	-11.0633	2.24391e-07	5.92488e-06	7.34632
IER2	2.23869	8.99713	11.06	2.25103e-07	5.92981e-06	7.34298
C1RL	2.36878	6.03695	11.0478	2.27666e-07	5.98337e-06	7.33107
BTG2	1.94708	7.32164	11.029	2.31727e-07	6.06704e-06	7.31245
RPS3A	1.55929	11.9486	11.0281	2.31923e-07	6.06704e-06	7.31156
BCAS2	1.92324	6.31615	10.9859	2.41278e-07	6.29719e-06	7.26992
LANCL1	2.0685	6.92662	10.9682	2.45329e-07	6.36758e-06	7.25239
POLE3	-1.42298	10.4856	-10.9682	2.45346e-07	6.36758e-06	7.25231
PPIG	1.80993	6.61298	10.9668	2.45665e-07	6.36758e-06	7.25094
ACTG1	1.87741	11.7819	10.963	2.46542e-07	6.37568e-06	7.24719
NEK6	1.36931	7.16027	10.9487	2.49878e-07	6.4472e-06	7.23304
KLHDC2	1.68495	6.8053	10.9463	2.50453e-07	6.44732e-06	7.23061
VTI1B	1.3697	8.06502	10.9369	2.52687e-07	6.49003e-06	7.22126
HLA-DRB5	2.06077	6.36358	10.9251	2.55524e-07	6.54801e-06	7.20951
PFDN5	1.70352	7.72843	10.9176	2.57323e-07	6.5792e-06	7.20211
COMP	2.3598	10.0177	10.8516	2.73952e-07	6.98856e-06	7.13615
GUSB	3.0202	6.57988	10.8248	2.81001e-07	7.15224e-06	7.10938
ERGIC1	1.45549	8.90909	10.8145	2.83779e-07	7.2067e-06	7.09902
ZNF787	1.53682	6.59173	10.8119	2.84474e-07	7.20817e-06	7.09644
LRRC59	1.43848	8.51881	10.791	2.90221e-07	7.33734e-06	7.07537
HADH	1.96502	5.82291	10.7666	2.97063e-07	7.49354e-06	7.05082
SEC22C	1.97664	6.30628	10.7641	2.97762e-07	7.49445e-06	7.04834
MAMDC4	1.81339	7.59568	10.7588	2.99281e-07	7.51594e-06	7.04298
POLR3D	-1.8426	6.39931	-10.7539	3.00687e-07	7.53451e-06	7.03804
C7orf30	1.36698	6.70218	10.7477	3.02488e-07	7.56288e-06	7.03175
HMBOX1	3.02925	6.01777	10.7225	3.09875e-07	7.73045e-06	7.00632
ZNF234	2.66538	5.28337	10.7086	3.14054e-07	7.81574e-06	6.9922
SDF2L1	-1.66038	8.0556	-10.7065	3.14677e-07	7.81574e-06	6.99011
OTUD4	-1.96178	9.4861	-10.6944	3.18356e-07	7.88979e-06	6.97786
CCL5	3.32295	6.41427	10.6684	3.26426e-07	8.07208e-06	6.95148
ODC1	1.75628	7.86673	10.6628	3.28179e-07	8.0977e-06	6.94583
MINK1	1.79847	8.84105	10.6546	3.308e-07	8.1446e-06	6.93745
RPS17	1.77915	11.8248	10.6456	3.3367e-07	8.17967e-06	6.92834
FAM8A1	1.39035	7.32997	10.6456	3.33672e-07	8.17967e-06	6.92833
RBM24	-2.69695	5.76386	-10.6344	3.3731e-07	8.25095e-06	6.9169
OSBPL9	1.67559	11.1125	10.6298	3.38799e-07	8.26948e-06	6.91226
C7orf28A	1.70956	6.68063	10.6193	3.42259e-07	8.33592e-06	6.90155
AIP	1.46232	7.12503	10.6101	3.45343e-07	8.38274e-06	6.89209
WNT2B	-1.96275	9.44812	-10.6091	3.45665e-07	8.38274e-06	6.89111
CCDC9	2.24127	5.17302	10.599	3.49066e-07	8.44711e-06	6.88079
NACA2	-1.9665	8.79569	-10.5967	3.4985e-07	8.44797e-06	6.87842
HIST1H2AC	1.28338	10.1764	10.5892	3.52393e-07	8.49123e-06	6.87079
INSC	1.52609	8.45523	10.5836	3.54324e-07	8.51863e-06	6.86502
KCTD12	2.0835	6.3829	10.5815	3.55037e-07	8.51863e-06	6.8629
DYNLT3	1.84934	6.6587	10.5748	3.57356e-07	8.5561e-06	6.85604
ATRN	1.66619	6.30007	10.5702	3.58952e-07	8.57615e-06	6.85134
EPHX4	-2.45238	4.54453	-10.5573	3.63494e-07	8.66635e-06	6.83808
SLC38A10	1.58251	8.36155	10.5463	3.67404e-07	8.74112e-06	6.8268
HIST1H2AI	2.86504	7.07037	10.5111	3.80202e-07	9.01572e-06	6.7907
HIST1H4K	1.42448	10.0695	10.5102	3.80541e-07	9.01572e-06	6.78976
IRX2	-3.80362	7.74845	-10.508	3.81379e-07	9.01667e-06	6.78744
CYTH1	1.37174	7.4905	10.5052	3.82421e-07	9.02243e-06	6.78456
OSGEPL1	-2.08694	5.1537	-10.497	3.8547e-07	9.0604e-06	6.77619
TIMM16	1.80584	7.13739	10.4966	3.85634e-07	9.0604e-06	6.77574
PTGER2	2.15908	5.22759	10.4918	3.87445e-07	9.08406e-06	6.7708
RCAN1	2.85262	7.78422	10.481	3.91553e-07	9.16137e-06	6.75967
ARHGAP27	1.91313	8.68022	10.4766	3.9325e-07	9.18206e-06	6.75511
RPL24	1.25994	12.5502	10.4743	3.94126e-07	9.18354e-06	6.75277
KIR3DL2	1.38589	7.76305	10.4645	3.97936e-07	9.25325e-06	6.74262
CRTC2	2.26549	5.75347	10.4584	4.00327e-07	9.28972e-06	6.7363
ANAPC5	1.41937	5.40215	10.4528	4.02535e-07	9.3008e-06	6.7305
HLA-DRB1	2.64412	6.65811	10.4515	4.03027e-07	9.3008e-06	6.72921
BCL7C	1.67002	6.67185	10.4509	4.03273e-07	9.3008e-06	6.72857
SNRPB	1.6619	13.1168	10.4239	4.14107e-07	9.5312e-06	6.70061
NDUFA4	2.95242	5.61798	10.42	4.15702e-07	9.54847e-06	6.69655
ST6GALNAC6	-1.61648	7.18791	-10.4158	4.17387e-07	9.56591e-06	6.69228
DSEL	2.41793	5.0493	10.4137	4.18274e-07	9.56591e-06	6.69004
CETN2	1.96799	5.2028	10.4119	4.19001e-07	9.56591e-06	6.68821
POU5F1	-3.64912	7.1021	-10.4087	4.20317e-07	9.57661e-06	6.6849
RFFL	1.92144	14.4333	10.4061	4.21393e-07	9.58181e-06	6.68221
GGT6	-2.23518	6.4126	-10.4006	4.23673e-07	9.61431e-06	6.67652
AHNAK2	3.33399	6.14964	10.396	4.25613e-07	9.63898e-06	6.6717
CUTC	1.29745	6.00512	10.3849	4.30279e-07	9.72517e-06	6.66019
ZNF853	2.16384	4.942	10.3817	4.31649e-07	9.73665e-06	6.65684
PURA	1.69808	6.58412	10.353	4.44055e-07	9.99655e-06	6.62695
UBXN11	2.13445	6.54853	10.343	4.48463e-07	1.00757e-05	6.61653
MTDH	1.74246	8.27805	10.3249	4.56552e-07	1.02371e-05	6.59767
RPL7A	1.47365	11.1256	10.3165	4.60369e-07	1.02849e-05	6.58888
TRAPPC10	-2.91507	6.30597	-10.3162	4.60504e-07	1.02849e-05	6.58857
CDON	-1.97876	5.06895	-10.3031	4.66542e-07	1.03992e-05	6.57483
CALM2	1.37013	10.6038	10.2773	4.78668e-07	1.06485e-05	6.54775
PURB	1.78574	6.45401	10.2681	4.83043e-07	1.07247e-05	6.53815
UBAP1	-1.99002	4.99558	-10.265	4.84547e-07	1.0737e-05	6.53487
IVNS1ABP	2.05273	7.90699	10.2553	4.89251e-07	1.082e-05	6.52468
UNC50	2.01159	5.96844	10.2283	5.02575e-07	1.1093e-05	6.49632
TMEM219	-1.28263	8.52537	-10.2131	5.10278e-07	1.1241e-05	6.48027
RETNLB	-1.32505	6.08034	-10.2064	5.13704e-07	1.12945e-05	6.47321
RIBC1	-2.6257	5.42791	-10.2013	5.16334e-07	1.13234e-05	6.46782
ATXN7L3B	1.28285	7.49929	10.2	5.17023e-07	1.13234e-05	6.46641
CTSD	3.42986	8.17732	10.1809	5.26988e-07	1.15193e-05	6.44626
OBSL1	1.38059	7.33228	10.176	5.29597e-07	1.15398e-05	6.44105
SPAG4	2.18914	5.73493	10.1741	5.30573e-07	1.15398e-05	6.4391
GAS6	2.23165	6.95311	10.1713	5.32064e-07	1.15398e-05	6.43614
WIPF2	-1.40687	7.60928	-10.1706	5.32419e-07	1.15398e-05	6.43544
HBD	3.07253	6.50409	10.1695	5.33031e-07	1.15398e-05	6.43423
TSKU	1.3661	7.93096	10.1641	5.35939e-07	1.15806e-05	6.42848
PFKFB2	-2.8423	6.35282	-10.1518	5.42567e-07	1.17014e-05	6.41551
DYNLRB1	1.13244	8.82975	10.138	5.50184e-07	1.18431e-05	6.40079
GMFG	1.68052	5.53022	10.135	5.51812e-07	1.18556e-05	6.39767
POGZ	-1.53018	7.37359	-10.1198	5.60346e-07	1.20054e-05	6.38147
RHOT2	1.23635	7.8048	10.1188	5.60911e-07	1.20054e-05	6.38041
RARS2	1.10471	7.99623	10.1106	5.65517e-07	1.20811e-05	6.37178
BTNL3	-3.08597	5.63738	-10.1058	5.68268e-07	1.20944e-05	6.36665
BBC3	1.96081	11.9139	10.1058	5.68279e-07	1.20944e-05	6.36663
BCAP29	-2.14313	7.88461	-10.0837	5.81084e-07	1.23437e-05	6.34311
SLC2A11	1.19912	9.59541	10.0621	5.93912e-07	1.25925e-05	6.32006
PRR20B	-2.25979	5.50762	-10.0342	6.10909e-07	1.29286e-05	6.29026
TRPV4	1.29622	6.66386	10.0237	6.17499e-07	1.30437e-05	6.27893
WWTR1	1.19731	10.6901	10.0031	6.30503e-07	1.32935e-05	6.25693
TMBIM1	1.58726	7.90353	9.99736	6.34211e-07	1.33468e-05	6.25074
ABCB11	2.73869	7.27358	9.98589	6.41653e-07	1.34783e-05	6.23842
CYP1B1	3.17396	5.26941	9.97642	6.4787e-07	1.35836e-05	6.22824
OFD1	1.7015	5.92254	9.97249	6.50468e-07	1.35895e-05	6.22401
CHD3	-1.40243	12.6924	-9.97236	6.50553e-07	1.35895e-05	6.22387
ZNF7	1.62992	6.8158	9.96787	6.53539e-07	1.36266e-05	6.21904
EIF1B	1.87354	6.87541	9.96546	6.55146e-07	1.3635e-05	6.21644
S100A9	3.0353	5.92089	9.96193	6.57509e-07	1.3659e-05	6.21264
NPC2	1.50598	8.648	9.95134	6.64653e-07	1.37821e-05	6.20123
P2RY2	-4.86156	7.83593	-9.94214	6.70925e-07	1.38867e-05	6.19131
CLN5	1.82453	6.16014	9.94023	6.72233e-07	1.38883e-05	6.18925
KLF9	1.94107	6.29773	9.91292	6.91272e-07	1.42556e-05	6.15976
COL4A3	-1.59935	5.57841	-9.90453	6.97236e-07	1.43524e-05	6.15068
GPR172B	1.67863	6.37664	9.90255	6.98651e-07	1.43554e-05	6.14854
ECE2	1.17412	8.33468	9.90072	6.99965e-07	1.43563e-05	6.14656
NBPF1	1.36905	5.08911	9.89241	7.05951e-07	1.44323e-05	6.13756
CYP26B1	1.93037	6.51974	9.89203	7.06226e-07	1.44323e-05	6.13715
GNG13	-1.62372	7.45162	-9.87615	7.1783e-07	1.4643e-05	6.11994
RPL36	2.05962	13.2139	9.85576	7.33032e-07	1.49261e-05	6.0978
FOXO1	2.60243	6.52297	9.85168	7.36114e-07	1.49619e-05	6.09337
RPL35	-1.23986	12.4623	-9.83424	7.49454e-07	1.51923e-05	6.0744
SBNO2	1.6832	8.68486	9.83191	7.51252e-07	1.51923e-05	6.07187
C5orf38	-1.6125	7.2198	-9.83162	7.51481e-07	1.51923e-05	6.07155
LEPRE1	2.53098	5.15056	9.82889	7.536e-07	1.52079e-05	6.06857
FAM127A	1.60813	8.9213	9.82676	7.5525e-07	1.52141e-05	6.06626
C1orf21	2.24911	6.16837	9.81362	7.6556e-07	1.53943e-05	6.05194
SIGMAR1	1.35513	7.32919	9.80829	7.69783e-07	1.54517e-05	6.04613
TAF12	-1.40626	6.31399	-9.79548	7.80041e-07	1.56299e-05	6.03214
CBWD6	1.31032	7.72846	9.7903	7.84233e-07	1.5686e-05	6.02648
MMGT1	1.27775	8.07816	9.77277	7.98584e-07	1.59131e-05	6.00732
CCNE2	-1.97121	6.38373	-9.77135	7.99758e-07	1.59131e-05	6.00577
SNAI1	3.0841	6.2349	9.77129	7.99809e-07	1.59131e-05	6.0057
RAPH1	1.26359	7.94749	9.76798	8.02554e-07	1.59397e-05	6.00208
SNX20	1.75193	7.10252	9.7659	8.04293e-07	1.59462e-05	5.99979
SYPL1	1.45007	15.9683	9.75913	8.09954e-07	1.60303e-05	5.99238
BOLA1	1.77586	6.50538	9.75349	8.14708e-07	1.60962e-05	5.9862
SLA2	-1.48232	8.03401	-9.75077	8.17004e-07	1.61134e-05	5.98323
TNNT3	2.29587	5.76402	9.73986	8.26313e-07	1.62686e-05	5.97126
MAGIX	1.32781	6.7507	9.73524	8.30283e-07	1.63183e-05	5.96619
ANGPTL6	2.58815	5.65153	9.7264	8.37945e-07	1.64403e-05	5.95649
TIPARP	-3.0332	4.91246	-9.71923	8.44216e-07	1.65346e-05	5.94861
RNF138	2.63489	7.22343	9.71584	8.47206e-07	1.65521e-05	5.94487
RPL10A	1.41826	11.4138	9.7149	8.48035e-07	1.65521e-05	5.94384
ZNF22	2.06547	5.61499	9.71089	8.51582e-07	1.65926e-05	5.93943
SPEG	1.2876	7.18135	9.69379	8.66884e-07	1.68617e-05	5.92061
TSSC4	-1.54245	8.29241	-9.6879	8.72221e-07	1.69364e-05	5.91413
ODF3	1.51669	7.14238	9.68493	8.74927e-07	1.69598e-05	5.91085
SMAD1	-1.46097	9.25678	-9.67962	8.79787e-07	1.70248e-05	5.905
SDHD	1.66648	7.64814	9.65767	9.00194e-07	1.73899e-05	5.88077
RNF19A	1.37748	8.23923	9.6533	9.04321e-07	1.74398e-05	5.87593
C11orf2	1.8082	6.25602	9.63458	9.22211e-07	1.77545e-05	5.85523
GLIS2	1.45534	8.02535	9.62948	9.27155e-07	1.78194e-05	5.84958
RMND5B	2.51366	4.94387	9.62577	9.30766e-07	1.78584e-05	5.84547
NDUFA7	1.61895	7.27642	9.62003	9.36391e-07	1.79359e-05	5.83911
HIST1H2AK	2.51922	7.11913	9.60819	9.48098e-07	1.80991e-05	5.82598
IFT20	1.5107	6.81494	9.60683	9.49451e-07	1.80991e-05	5.82447
ARL2BP	1.96152	6.7572	9.60656	9.49717e-07	1.80991e-05	5.82417
TMEM147	1.23822	8.49608	9.60406	9.52218e-07	1.81162e-05	5.82139
RRAGA	1.40177	7.57261	9.58502	9.71462e-07	1.84513e-05	5.80025
CHP	1.42289	7.65135	9.58213	9.74421e-07	1.84764e-05	5.79703
IDUA	1.59688	6.69849	9.5751	9.81655e-07	1.85824e-05	5.78921
ZSCAN18	-2.56809	6.92969	-9.54918	1.00885e-06	1.90375e-05	5.76034
LRP1	1.73262	6.18125	9.54861	1.00946e-06	1.90375e-05	5.7597
GABARAP	1.25938	8.18327	9.54739	1.01075e-06	1.90375e-05	5.75834
C7orf57	1.27404	4.49829	9.54337	1.01505e-06	1.90866e-05	5.75386
B3GNT7	1.79244	4.91409	9.53948	1.01923e-06	1.91334e-05	5.74951
SAA1	2.30831	7.30412	9.53069	1.02873e-06	1.92565e-05	5.7397
CD63	1.70081	10.7091	9.53026	1.0292e-06	1.92565e-05	5.73923
HNRPDL	1.35682	7.96203	9.52242	1.03777e-06	1.93849e-05	5.73046
FAM89A	1.39838	5.90388	9.50417	1.058e-06	1.97301e-05	5.71005
RASD1	-2.52088	6.00326	-9.49429	1.06914e-06	1.9905e-05	5.69898
BAX	1.46359	8.06728	9.48149	1.08374e-06	2.01431e-05	5.68463
ORC4L	1.64814	8.55131	9.47997	1.08549e-06	2.01431e-05	5.68293
REN	-1.19022	8.13251	-9.4772	1.08869e-06	2.01694e-05	5.67982
TIMM44	1.61664	6.84373	9.47466	1.09163e-06	2.01907e-05	5.67697
HIST1H3A	1.40195	8.22308	9.4701	1.09693e-06	2.02427e-05	5.67185
ORMDL1	-3.47468	6.00235	-9.46916	1.09802e-06	2.02427e-05	5.6708
WISP2	-1.25982	7.95602	-9.46456	1.1034e-06	2.03087e-05	5.66563
COL3A1	-1.84146	7.02114	-9.46188	1.10655e-06	2.03335e-05	5.66262
TMSL3	1.26331	12.7508	9.45041	1.12013e-06	2.05496e-05	5.64973
C19orf43	1.8239	6.94748	9.43003	1.1447e-06	2.0957e-05	5.62678
PDPN	2.67246	5.30329	9.42893	1.14604e-06	2.0957e-05	5.62555
DYRK4	1.09978	7.47188	9.42634	1.14921e-06	2.0981e-05	5.62263
MFGE8	1.09353	7.87115	9.42316	1.15312e-06	2.10184e-05	5.61904
CCDC90B	1.29589	6.61535	9.42	1.15701e-06	2.10518e-05	5.61548
CCNI	1.268	7.83617	9.41865	1.15868e-06	2.10518e-05	5.61395
CBX3	1.08194	14.6913	9.38781	1.19748e-06	2.17218e-05	5.57913
BAMBI	2.24836	4.87	9.37509	1.21388e-06	2.19841e-05	5.56474
POLR2B	1.38306	7.50071	9.37185	1.21811e-06	2.20254e-05	5.56107
HNRNPF	2.02487	8.98232	9.36205	1.23097e-06	2.22223e-05	5.54996
ZDHHC13	-1.58817	6.90308	-9.35984	1.23388e-06	2.22393e-05	5.54747
KRTAP19-2	-2.35006	4.85794	-9.35638	1.23847e-06	2.22866e-05	5.54354
IRF9	1.59127	5.45902	9.35036	1.24649e-06	2.23952e-05	5.53671
TRADD	1.7256	6.55122	9.34593	1.25243e-06	2.24661e-05	5.53169
ITFG2	2.95984	6.13744	9.32689	1.27831e-06	2.2894e-05	5.51006
RNF19B	1.75161	5.23587	9.32537	1.2804e-06	2.28952e-05	5.50833
GLTP	2.11811	5.52216	9.31975	1.28816e-06	2.29975e-05	5.50195
TNPO2	1.67405	7.20147	9.31335	1.29706e-06	2.31199e-05	5.49466
HRCT1	1.03895	9.17306	9.31153	1.29961e-06	2.3129e-05	5.49259
ANAPC16	1.89194	7.29492	9.30979	1.30204e-06	2.31359e-05	5.49061
RPL32	-1.13716	13.515	-9.30544	1.30815e-06	2.32079e-05	5.48566
FABP3	1.33666	7.76078	9.30377	1.31051e-06	2.32132e-05	5.48376
ATHL1	1.25504	4.5166	9.29903	1.31721e-06	2.32955e-05	5.47836
COL27A1	1.2921	5.69883	9.28721	1.33411e-06	2.35574e-05	5.46488
MAN2B2	1.68842	5.53941	9.28039	1.34396e-06	2.36944e-05	5.4571
RPN1	1.73415	6.3927	9.2603	1.37345e-06	2.41766e-05	5.43415
SENP6	1.71809	6.27042	9.25124	1.38697e-06	2.43765e-05	5.42379
MGAT1	1.153	10.3759	9.2488	1.39064e-06	2.44031e-05	5.421
CEBPD	1.26477	8.41794	9.23406	1.41302e-06	2.47574e-05	5.40411
TNFAIP6	3.63719	6.86052	9.23156	1.41685e-06	2.47861e-05	5.40124
GTF2B	1.43423	5.94277	9.2289	1.42094e-06	2.48193e-05	5.39819
PMVK	2.4503	5.58326	9.22051	1.43393e-06	2.50075e-05	5.38857
PEBP1	-1.53258	8.84299	-9.21752	1.43859e-06	2.505e-05	5.38514
BMP1	1.71283	7.61792	9.21237	1.44664e-06	2.51439e-05	5.37924
NLGN4X	-1.5527	6.45385	-9.21123	1.44843e-06	2.51439e-05	5.37793
AQP1	-1.48038	8.76379	-9.2055	1.45748e-06	2.52622e-05	5.37134
CAMP	2.1321	4.80251	9.20201	1.463e-06	2.53086e-05	5.36734
HIST1H4D	2.34718	5.05017	9.20099	1.46463e-06	2.53086e-05	5.36617
NNMT	1.29632	12.1885	9.18724	1.48669e-06	2.56506e-05	5.35035
MRPL36	1.5731	7.38751	9.16708	1.51968e-06	2.61604e-05	5.32714
SLFN12L	2.64697	5.16951	9.16637	1.52087e-06	2.61604e-05	5.32631
TBCEL	2.29596	12.9923	9.1639	1.52496e-06	2.61908e-05	5.32347
HIST1H2BM	1.07938	9.06467	9.15	1.54826e-06	2.65507e-05	5.30743
IFI16	1.6926	5.41589	9.14851	1.55078e-06	2.65536e-05	5.30571
HIST1H2BI	1.84967	6.46281	9.1424	1.56115e-06	2.66908e-05	5.29866
GLRX2	-1.19194	7.93675	-9.13492	1.57396e-06	2.68691e-05	5.29002
SLC43A3	-3.85375	7.91951	-9.11523	1.60823e-06	2.74124e-05	5.26723
BCL2L10	3.06868	5.71767	9.11386	1.61064e-06	2.74124e-05	5.26565
SDHB	1.44482	6.71796	9.10073	1.63398e-06	2.77678e-05	5.25043
ABI3BP	1.60958	6.46978	9.09363	1.64674e-06	2.79427e-05	5.2422
RPL13	2.29255	5.97927	9.0715	1.68723e-06	2.85868e-05	5.21651
MTPAP	-1.89041	4.821	-9.05476	1.71858e-06	2.90596e-05	5.19703
SNCA	1.05816	7.48256	9.05363	1.7207e-06	2.90596e-05	5.19573
CYTH3	2.17489	4.84583	9.05196	1.72387e-06	2.90596e-05	5.19378
SPRED1	-1.32917	8.35805	-9.05114	1.72542e-06	2.90596e-05	5.19283
NIPAL3	-1.37527	6.10961	-9.04912	1.72927e-06	2.90745e-05	5.19048
C20orf30	-1.35575	7.73614	-9.04798	1.73145e-06	2.90745e-05	5.18914
MRPL4	-2.92636	6.87066	-9.04397	1.73911e-06	2.91598e-05	5.18447
HIST1H3E	1.83319	5.71748	9.03971	1.74729e-06	2.92534e-05	5.17951
KRT20	-2.2256	5.06218	-9.0357	1.75502e-06	2.93394e-05	5.17484
VMA21	1.98814	5.84657	9.03136	1.76344e-06	2.94368e-05	5.16977
CHPT1	2.4142	5.27947	9.02806	1.76987e-06	2.95005e-05	5.16592
WHSC1	1.88122	6.11683	9.02233	1.78109e-06	2.96136e-05	5.15924
MPRIP	-1.27352	8.06072	-9.02113	1.78344e-06	2.96136e-05	5.15784
PBX2	1.68378	6.60568	9.02059	1.78452e-06	2.96136e-05	5.1572
SOCS6	1.90101	5.02261	9.01408	1.79737e-06	2.97832e-05	5.14961
ARRDC3	1.70639	5.35315	9.01195	1.80161e-06	2.98097e-05	5.14712
C6orf225	2.00312	5.47369	8.99595	1.83375e-06	3.0297e-05	5.12841
MLEC	1.84559	4.56864	8.9875	1.85098e-06	3.0498e-05	5.11851
TUBB2A	1.22864	8.42722	8.98734	1.85131e-06	3.0498e-05	5.11833
NFIA	-2.82179	4.72531	-8.98257	1.86111e-06	3.06149e-05	5.11274
SCARF2	1.76477	4.97777	8.97508	1.87661e-06	3.0825e-05	5.10397
POSTN	1.53708	6.30173	8.97003	1.88714e-06	3.0953e-05	5.09804
NT5C	1.27948	8.25056	8.96603	1.89552e-06	3.09743e-05	5.09336
LYSMD3	1.47225	6.49742	8.96523	1.89721e-06	3.09743e-05	5.09242
PRDM2	-3.52419	13.1748	-8.96462	1.89849e-06	3.09743e-05	5.0917
GPR146	1.9441	4.47529	8.96418	1.89941e-06	3.09743e-05	5.09119
PRPH	-1.41002	6.15294	-8.95129	1.92677e-06	3.13469e-05	5.07606
FLOT1	1.72494	6.50169	8.95081	1.9278e-06	3.13469e-05	5.07549
STBD1	1.49879	5.5617	8.94539	1.93943e-06	3.14055e-05	5.06913
ZPLD1	-1.85237	5.80809	-8.94534	1.93954e-06	3.14055e-05	5.06907
MAN2C1	1.34428	7.74004	8.94427	1.94186e-06	3.14055e-05	5.0678
ASRGL1	-1.33525	6.22938	-8.94396	1.94252e-06	3.14055e-05	5.06744
DPY30	1.81693	6.5287	8.93499	1.96198e-06	3.16747e-05	5.0569
KRTAP10-8	-1.19756	7.56024	-8.92091	1.99295e-06	3.21289e-05	5.04032
ANKRD9	1.89793	6.32005	8.91836	1.99861e-06	3.21328e-05	5.03732
PTRH2	1.09875	7.69405	8.91824	1.99888e-06	3.21328e-05	5.03718
MUS81	1.15869	7.6746	8.9153	2.00543e-06	3.21923e-05	5.03372
RBM5	1.5278	6.86788	8.91125	2.0145e-06	3.22522e-05	5.02895
CIC	1.40217	8.53178	8.91109	2.01487e-06	3.22522e-05	5.02875
ARPC3	-1.31729	8.88181	-8.89114	2.0602e-06	3.29311e-05	5.00521
C16orf42	1.42054	7.28268	8.88531	2.07364e-06	3.30991e-05	4.99833
SRMS	-1.30255	8.06379	-8.88226	2.0807e-06	3.3165e-05	4.99473
CCDC97	2.4264	6.1208	8.87283	2.10274e-06	3.34691e-05	4.98358
SLC5A3	2.02454	5.93803	8.87143	2.10605e-06	3.34746e-05	4.98192
PLXNB1	1.62812	7.0819	8.8656	2.11981e-06	3.3646e-05	4.97503
CYR61	-1.66542	8.43057	-8.85737	2.13943e-06	3.38574e-05	4.96528
AMZ2	1.9996	6.14649	8.85704	2.14021e-06	3.38574e-05	4.96489
FKBP2	1.52289	14.7474	8.85625	2.14211e-06	3.38574e-05	4.96395
ARF5	-1.15617	8.89948	-8.84781	2.16244e-06	3.4131e-05	4.95396
NUDT5	1.77959	6.45997	8.83718	2.18837e-06	3.4492e-05	4.94135
LYPD5	2.21552	5.6	8.83201	2.20108e-06	3.46441e-05	4.93522
SAMD4B	1.83077	5.48642	8.82589	2.21626e-06	3.47508e-05	4.92795
SSR4	1.91263	8.88019	8.8255	2.21722e-06	3.47508e-05	4.92749
PAPL	2.25824	5.46885	8.82525	2.21786e-06	3.47508e-05	4.92718
CLNS1A	2.19042	6.52017	8.82432	2.22016e-06	3.47508e-05	4.92608
MS4A12	1.77474	7.6786	8.81256	2.24968e-06	3.51641e-05	4.9121
ICAM3	2.2266	5.48391	8.8112	2.25312e-06	3.51692e-05	4.91049
CFHR4	2.11332	5.13126	8.80765	2.26214e-06	3.52613e-05	4.90626
MGST3	1.18521	8.65553	8.80215	2.27617e-06	3.54311e-05	4.89972
MPI	1.21747	7.01878	8.7988	2.28476e-06	3.55159e-05	4.89573
CREB3L4	1.94064	5.04669	8.79686	2.28974e-06	3.55445e-05	4.89343
NINJ1	-1.21791	8.65518	-8.76373	2.37684e-06	3.6846e-05	4.85392
ZNF14	1.95077	4.81925	8.76088	2.38449e-06	3.69138e-05	4.85052
TLR2	-1.28672	8.11501	-8.7583	2.39146e-06	3.69711e-05	4.84743
SNX15	1.46846	7.03632	8.75185	2.40892e-06	3.71902e-05	4.83973
FCN2	1.47827	8.48339	8.74981	2.41449e-06	3.72254e-05	4.83728
NSMCE1	1.05397	9.05291	8.74644	2.42371e-06	3.73165e-05	4.83325
STX8	1.86302	5.48149	8.72797	2.47486e-06	3.79603e-05	4.81115
TMED3	1.20253	6.86817	8.72788	2.47511e-06	3.79603e-05	4.81104
CYB5A	1.25327	6.8452	8.72745	2.47632e-06	3.79603e-05	4.81053
NXF3	2.17859	6.09615	8.72651	2.47896e-06	3.79603e-05	4.8094
CRIP1	2.16356	7.95801	8.72084	2.49494e-06	3.81415e-05	4.8026
KIAA0427	-2.70691	8.21968	-8.71992	2.49754e-06	3.81415e-05	4.8015
COX17	1.61699	6.83779	8.69922	2.55683e-06	3.89942e-05	4.77667
MEST	-3.80621	6.87829	-8.69228	2.57707e-06	3.92499e-05	4.76832
RIC8A	1.1445	9.07138	8.68685	2.59299e-06	3.94393e-05	4.7618
RPL11	1.17328	13.3159	8.6853	2.59757e-06	3.94558e-05	4.75993
BAG1	2.37094	6.07555	8.68317	2.60387e-06	3.94985e-05	4.75737
TLR9	2.68053	6.00221	8.6681	2.64888e-06	4.01274e-05	4.73923
SSX2IP	-1.22043	8.3712	-8.66658	2.65346e-06	4.01429e-05	4.7374
SLFNL1	-1.4722	9.50498	-8.66022	2.67275e-06	4.03807e-05	4.72973
C1orf31	1.16987	6.49218	8.65539	2.68748e-06	4.0509e-05	4.72392
MGST1	-1.60187	9.2858	-8.65509	2.68842e-06	4.0509e-05	4.72355
TAPBP	-1.06603	8.27691	-8.65045	2.70266e-06	4.06694e-05	4.71796
DUSP1	1.00264	9.1123	8.64858	2.7084e-06	4.07017e-05	4.71571
CYHR1	1.38531	11.7213	8.64561	2.7176e-06	4.07856e-05	4.71212
TMEM59	1.46455	7.96637	8.64404	2.72248e-06	4.08047e-05	4.71022
ALS2CR8	2.47855	6.81683	8.64049	2.73352e-06	4.09159e-05	4.70594
SERTAD1	1.33763	6.97114	8.63812	2.74093e-06	4.09725e-05	4.70308
RPL22	1.81652	8.22495	8.63371	2.75474e-06	4.11246e-05	4.69775
CCL3	1.87061	4.88768	8.62914	2.76915e-06	4.12852e-05	4.69223
ITGAM	1.49391	4.6183	8.62362	2.78667e-06	4.14917e-05	4.68556
MINA	1.5957	4.46959	8.61335	2.81959e-06	4.19265e-05	4.67313
BOD1	1.70207	5.54005	8.61074	2.82799e-06	4.19963e-05	4.66998
FBXW8	-2.47077	6.31645	-8.60379	2.85056e-06	4.22758e-05	4.66156
RAD51	-2.49893	7.08913	-8.59457	2.88081e-06	4.26681e-05	4.65039
PCBP4	-1.40233	9.59934	-8.59344	2.88456e-06	4.26681e-05	4.64901
RNF39	1.75791	6.45034	8.58848	2.90098e-06	4.28012e-05	4.64301
SOX11	2.33264	5.57746	8.58844	2.90113e-06	4.28012e-05	4.64295
EFNB1	-1.88148	4.8005	-8.58544	2.91112e-06	4.28926e-05	4.63931
CCDC91	1.29524	4.41252	8.58014	2.92884e-06	4.30975e-05	4.63289
POLG	1.4846	5.20733	8.56907	2.96631e-06	4.3592e-05	4.61943
ATP5I	-1.21576	10.4082	-8.55649	3.00945e-06	4.41685e-05	4.60415
RSPO3	1.76376	6.98694	8.55052	3.0302e-06	4.44154e-05	4.59688
ARL2	1.25387	8.54416	8.5423	3.05896e-06	4.47788e-05	4.58688
NDUFAB1	1.89821	7.40728	8.53307	3.09163e-06	4.51986e-05	4.57563
ZNF521	2.13056	5.82065	8.52472	3.12151e-06	4.55765e-05	4.56545
AKR7L	1.18585	5.86476	8.51036	3.17364e-06	4.62778e-05	4.54792
RRAGC	1.46465	5.94423	8.50833	3.18107e-06	4.6309e-05	4.54544
CAMK2G	1.51783	9.23591	8.50754	3.18397e-06	4.6309e-05	4.54448
SCOC	-1.71137	6.494	-8.5039	3.19739e-06	4.64443e-05	4.54003
SMPD4	1.35729	10.1642	8.49629	3.22562e-06	4.67942e-05	4.53072
MRPL51	-1.20902	8.44099	-8.49251	3.23973e-06	4.68905e-05	4.5261
NDUFS5	-1.16483	9.24408	-8.49229	3.24055e-06	4.68905e-05	4.52583
LFNG	1.95242	5.97693	8.49043	3.24755e-06	4.69316e-05	4.52355
BLOC1S3	1.51796	5.82633	8.48632	3.26299e-06	4.70374e-05	4.51853
HSPA1A	1.24581	7.91176	8.48627	3.26319e-06	4.70374e-05	4.51846
DBNL	1.18857	7.2787	8.46753	3.33475e-06	4.79471e-05	4.4955
CD74	1.28461	6.12796	8.46752	3.33478e-06	4.79471e-05	4.49549
TNNC1	1.39234	5.67162	8.46211	3.35576e-06	4.81873e-05	4.48885
C19orf52	1.96015	4.58939	8.45587	3.38011e-06	4.84754e-05	4.4812
SFRP5	3.07739	5.49305	8.43807	3.45063e-06	4.94241e-05	4.45934
RBMX2	1.35067	7.38443	8.41495	3.54465e-06	5.07065e-05	4.43088
SIVA1	1.998	6.54991	8.40957	3.56692e-06	5.09605e-05	4.42425
BEND6	1.53077	6.02422	8.40625	3.58074e-06	5.10933e-05	4.42016
FUNDC2	1.76695	6.88271	8.40187	3.59903e-06	5.12895e-05	4.41476
RAI2	-2.52808	5.40006	-8.38971	3.65044e-06	5.19567e-05	4.39975
URGCP	1.41708	6.20995	8.38725	3.66089e-06	5.204e-05	4.39672
CTNNBL1	1.25732	8.83335	8.37876	3.69739e-06	5.24927e-05	4.38622
TIMP4	1.7491	6.82839	8.37664	3.70651e-06	5.25562e-05	4.38361
FAM75C1	2.76764	5.17449	8.37105	3.73081e-06	5.28345e-05	4.37669
UQCRH	-1.37801	8.69907	-8.36083	3.77563e-06	5.34023e-05	4.36405
PER1	-1.35544	8.59378	-8.35615	3.79636e-06	5.36283e-05	4.35825
FAM3C	-3.57665	6.73425	-8.35394	3.8062e-06	5.37002e-05	4.35551
TRPV5	2.03519	6.17899	8.34836	3.83114e-06	5.39846e-05	4.3486
PALM2	1.36738	5.63043	8.34015	3.86814e-06	5.44382e-05	4.33842
MED11	2.23516	5.8596	8.33052	3.91203e-06	5.49821e-05	4.32648
CSMD3	1.80886	7.90582	8.32954	3.91652e-06	5.49821e-05	4.32526
CAV1	1.24198	11.5533	8.32797	3.92374e-06	5.50152e-05	4.32331
NXT1	1.94058	6.25574	8.32081	3.95686e-06	5.54107e-05	4.31441
SCG5	2.06803	4.99	8.31923	3.9642e-06	5.54439e-05	4.31245
ZNF251	1.69027	4.89517	8.31819	3.96904e-06	5.54439e-05	4.31116
YIPF4	-1.93471	6.36642	-8.30972	4.00871e-06	5.58771e-05	4.30063
VWA5A	-1.24697	8.29106	-8.30946	4.00994e-06	5.58771e-05	4.30031
NLGN4Y	-1.18749	6.647	-8.2948	4.07964e-06	5.6666e-05	4.28206
LOC643008	-1.52325	6.82731	-8.29439	4.0816e-06	5.6666e-05	4.28155
NIPBL	-1.14227	7.33015	-8.29113	4.09728e-06	5.68139e-05	4.27749
COMMD3	1.26852	5.07043	8.26752	4.21283e-06	5.83445e-05	4.24805
IFNA14	-1.20738	6.73357	-8.26552	4.2228e-06	5.8411e-05	4.24555
MFN2	1.31306	7.42994	8.2613	4.24384e-06	5.86304e-05	4.24028
STUB1	-1.80392	7.89575	-8.25666	4.26715e-06	5.88652e-05	4.23449
SMAGP	-1.25815	9.5806	-8.25584	4.27126e-06	5.88652e-05	4.23347
EGFL7	-2.13283	7.04779	-8.25471	4.277e-06	5.88707e-05	4.23204
BLVRB	-1.90504	7.12683	-8.2537	4.28207e-06	5.88707e-05	4.23079
HIST1H4J	1.34051	9.95775	8.24686	4.3168e-06	5.92761e-05	4.22224
HK2	1.68003	5.6597	8.24563	4.32311e-06	5.92906e-05	4.22069
OR7A10	1.08275	8.6764	8.24154	4.34406e-06	5.94825e-05	4.21557
EMILIN1	1.27045	7.90805	8.24084	4.34763e-06	5.94825e-05	4.2147
H1F0	1.38882	8.52937	8.23896	4.35732e-06	5.95429e-05	4.21235
PPP2R2B	1.92826	11.2249	8.23173	4.39472e-06	5.99816e-05	4.2033
TEX11	-2.14768	7.85495	-8.23056	4.40078e-06	5.99918e-05	4.20184
SLC29A3	1.49459	7.47201	8.22794	4.41447e-06	6.0106e-05	4.19855
ABCB6	2.12323	5.22134	8.22303	4.44017e-06	6.03105e-05	4.1924
NDUFB6	1.23453	7.42269	8.21943	4.45914e-06	6.04955e-05	4.18789
C11orf59	1.36417	7.22224	8.21101	4.50387e-06	6.10291e-05	4.17732
GYPC	1.34581	6.57684	8.19291	4.60162e-06	6.22789e-05	4.15459
ZNF646	1.98951	5.06153	8.18453	4.64762e-06	6.27512e-05	4.14406
DSPP	-1.04106	6.06911	-8.18164	4.66359e-06	6.28917e-05	4.14043
NOTCH3	1.10203	7.14845	8.17922	4.67703e-06	6.29977e-05	4.13738
ODF3B	1.57182	5.18271	8.17101	4.72291e-06	6.354e-05	4.12704
RGS2	2.5	5.21921	8.15738	4.80013e-06	6.44318e-05	4.10987
PVALB	2.01038	4.4683	8.1573	4.8006e-06	6.44318e-05	4.10977
ACTG2	1.80971	4.78473	8.15491	4.8143e-06	6.44626e-05	4.10675
WDR41	1.30125	5.7156	8.15315	4.82439e-06	6.45212e-05	4.10454
MAGEA6	1.43629	7.41026	8.14496	4.8717e-06	6.50769e-05	4.0942
HEXA	1.55029	7.28139	8.14086	4.89557e-06	6.53186e-05	4.08903
AFTPH	1.06403	5.44646	8.13821	4.91107e-06	6.54481e-05	4.08568
MRPS14	2.08527	5.00739	8.13207	4.9472e-06	6.5817e-05	4.07792
RAB14	-1.20091	7.39706	-8.13153	4.9504e-06	6.5817e-05	4.07724
C17orf95	1.61085	5.81531	8.11837	5.02883e-06	6.67812e-05	4.06059
P4HA1	1.24202	5.10023	8.1124	5.06486e-06	6.71808e-05	4.05303
RASD2	1.73333	6.26289	8.11038	5.07706e-06	6.72636e-05	4.05049
RPL4	-1.04819	11.0414	-8.10778	5.09289e-06	6.73944e-05	4.04719
YWHAH	-1.81805	7.78129	-8.10105	5.1341e-06	6.77424e-05	4.03866
NSA2	1.31443	8.53513	8.10099	5.13446e-06	6.77424e-05	4.03858
SLC7A6	-2.96444	6.45856	-8.10055	5.13718e-06	6.77424e-05	4.03802
DSG2	-1.08287	6.57791	-8.09638	5.16288e-06	6.8002e-05	4.03274
PYGO2	-2.77756	7.43631	-8.09247	5.18709e-06	6.82414e-05	4.02778
NLGN2	1.62306	6.64969	8.09061	5.19864e-06	6.83138e-05	4.02543
ITFG3	1.06673	8.37539	8.07212	5.31518e-06	6.97641e-05	4.00196
MAP1A	1.28773	7.62022	8.0689	5.33579e-06	6.99533e-05	3.99786
CD93	-2.14362	5.47378	-8.06596	5.35469e-06	7.01197e-05	3.99412
ADAMTS15	-1.1831	6.61841	-8.03681	5.54566e-06	7.25364e-05	3.95701
ACBD6	1.38774	6.04712	8.03567	5.55329e-06	7.25523e-05	3.95556
ATP6V0B	1.48257	5.9821	8.02851	5.60136e-06	7.30958e-05	3.94643
DIP2A	1.0542	8.27069	8.0187	5.66803e-06	7.38805e-05	3.9339
ATP13A2	-1.63618	7.93807	-7.99657	5.82145e-06	7.57928e-05	3.90562
RPS10	-1.08167	11.5612	-7.98308	5.9172e-06	7.69508e-05	3.88835
KCNK6	1.76084	8.02321	7.97968	5.94155e-06	7.71787e-05	3.884
TPD52	-1.59778	8.12283	-7.97842	5.95062e-06	7.71944e-05	3.88239
LOC729020	-1.57368	5.20055	-7.97762	5.95642e-06	7.71944e-05	3.88136
GPR110	2.33207	5.72903	7.96713	6.03257e-06	7.80732e-05	3.8679
EIF2A	1.49737	8.0601	7.96638	6.03805e-06	7.80732e-05	3.86694
STARD8	1.62588	8.2452	7.96324	6.06106e-06	7.82812e-05	3.86292
GPX3	1.22093	8.45539	7.95214	6.1432e-06	7.92514e-05	3.84866
DNAJC19	1.61169	6.83331	7.94667	6.18408e-06	7.96879e-05	3.84164
CEP110	-1.5746	6.05496	-7.93941	6.23886e-06	8.02406e-05	3.8323
GOSR2	1.44922	5.32339	7.93715	6.25605e-06	8.03405e-05	3.82939
CBX6	-2.16353	5.28259	-7.931	6.30293e-06	8.08506e-05	3.82148
GK2	-1.41399	4.67451	-7.92781	6.32745e-06	8.09495e-05	3.81737
SMEK2	1.68785	7.85656	7.92765	6.32866e-06	8.09495e-05	3.81717
SFRS13A	1.59312	6.1218	7.9272	6.33213e-06	8.09495e-05	3.81659
VGLL2	1.52794	5.80417	7.92408	6.35621e-06	8.10891e-05	3.81257
PIGY	2.32157	5.93123	7.92393	6.3574e-06	8.10891e-05	3.81237
CCDC53	1.39282	6.69696	7.91613	6.41797e-06	8.16964e-05	3.80233
PLXDC2	2.02844	5.70927	7.91547	6.42311e-06	8.16964e-05	3.80149
CER1	-1.13357	7.62547	-7.91502	6.4267e-06	8.16964e-05	3.80089
CD248	-1.6027	7.69941	-7.91073	6.46034e-06	8.20318e-05	3.79537
NFIB	-1.01368	7.82135	-7.90454	6.50921e-06	8.24827e-05	3.78739
LOC100131801	1.72819	6.7067	7.90439	6.51045e-06	8.24827e-05	3.78718
SPON2	1.08243	14.2155	7.90253	6.52516e-06	8.2542e-05	3.7848
UBE2B	1.57295	6.70029	7.90196	6.52974e-06	8.2542e-05	3.78405
KCNC4	1.16808	6.28726	7.89651	6.57328e-06	8.2908e-05	3.77702
CCDC87	-1.00431	8.08369	-7.8965	6.57336e-06	8.2908e-05	3.777
PPDPF	1.88866	11.5242	7.86097	6.8649e-06	8.63922e-05	3.73105
MRPL12	1.30595	6.34496	7.85965	6.87596e-06	8.64351e-05	3.72935
MED9	-1.37815	5.22799	-7.85477	6.91717e-06	8.66981e-05	3.72302
GAS1	4.71892	6.89781	7.85476	6.91721e-06	8.66981e-05	3.72302
PLA2G5	-1.1089	7.32169	-7.84809	6.97399e-06	8.72792e-05	3.71436
ERP44	1.38314	7.42134	7.84455	7.00428e-06	8.75612e-05	3.70977
SPHAR	1.43401	6.16067	7.84045	7.03954e-06	8.79047e-05	3.70446
CORO2A	-1.21825	8.18959	-7.83522	7.08481e-06	8.83725e-05	3.69767
PITPNM3	1.98763	5.91135	7.83422	7.09348e-06	8.8383e-05	3.69637
AKR1C1	1.53878	6.40778	7.8313	7.11898e-06	8.86031e-05	3.69257
NOS1AP	1.01011	7.67156	7.80709	7.33381e-06	9.10762e-05	3.66109
EIF2B3	1.11852	5.56004	7.80153	7.38407e-06	9.1584e-05	3.65386
ANG	1.62881	7.77002	7.80078	7.3909e-06	9.1584e-05	3.65288
B3GALT4	1.93431	5.29477	7.79088	7.48156e-06	9.24939e-05	3.63998
MTX2	-1.04832	8.17963	-7.7907	7.48318e-06	9.24939e-05	3.63975
GRWD1	1.10723	6.74899	7.79008	7.48889e-06	9.24939e-05	3.63894
T	2.95375	7.11716	7.77639	7.61625e-06	9.38104e-05	3.62108
DBP	1.55159	6.18151	7.77595	7.62038e-06	9.38104e-05	3.62051
PMM1	2.27482	5.57236	7.76085	7.7637e-06	9.54707e-05	3.60078
CDV3	1.20317	6.73561	7.75424	7.82732e-06	9.61484e-05	3.59214
TBX22	-1.7127	5.92939	-7.74824	7.8856e-06	9.67591e-05	3.58429
GIT1	-2.163	5.87158	-7.74589	7.90857e-06	9.69357e-05	3.58121
HMP19	2.55287	4.97927	7.74089	7.95757e-06	9.74307e-05	3.57467
CFD	1.5795	6.63426	7.72214	8.14443e-06	9.96107e-05	3.55009
PDP1	-1.65015	6.80156	-7.72087	8.15731e-06	9.96602e-05	3.54842
ZCRB1	1.34723	7.13252	7.70625	8.30654e-06	0.000101374	3.52922
SP1	-1.30407	11.2917	-7.70281	8.34205e-06	0.000101519	3.52471
CATSPER2	1.7969	6.06612	7.70257	8.34458e-06	0.000101519	3.52439
PCBP3	1.29565	9.07096	7.70209	8.34957e-06	0.000101519	3.52375
FAM109B	1.65807	6.20417	7.70136	8.35714e-06	0.000101519	3.52279
CAMK2N1	1.03408	8.03638	7.69705	8.4019e-06	0.000101878	3.51714
C9orf95	1.3365	5.34157	7.69379	8.43599e-06	0.000102084	3.51285
SDHA	1.0173	7.36553	7.68675	8.51018e-06	0.000102421	3.50358
AK1	1.81405	7.05289	7.68405	8.53876e-06	0.000102656	3.50003
EIF3I	1.11488	7.94208	7.68075	8.57385e-06	0.000102827	3.49569
C19orf51	-1.09451	5.07539	-7.68018	8.57994e-06	0.000102827	3.49494
LSS	-1.26122	9.22022	-7.68015	8.58026e-06	0.000102827	3.4949
AKIRIN2	1.20025	4.75196	7.67737	8.61006e-06	0.000103075	3.49123
FN1	3.81913	11.4389	7.67155	8.67257e-06	0.000103713	3.48357
MTUS2	-1.05935	9.91387	-7.66795	8.71157e-06	0.000104069	3.47882
KBTBD6	2.40443	5.30157	7.6629	8.76658e-06	0.000104616	3.47215
KCNJ2	2.13559	5.61776	7.66125	8.78461e-06	0.00010472	3.46998
TTC35	1.34919	5.77877	7.65969	8.80167e-06	0.000104813	3.46792
NDUFB4	1.10861	6.8189	7.64915	8.91814e-06	0.000106088	3.45401
RAB28	1.20818	4.63001	7.64722	8.93959e-06	0.000106232	3.45146
PLBD2	-2.54341	5.62576	-7.64134	9.00543e-06	0.000106743	3.44369
PIGT	-2.07631	8.38511	-7.64098	9.00943e-06	0.000106743	3.44322
CD55	-1.0624	7.51401	-7.64085	9.01098e-06	0.000106743	3.44304
INSL3	-1.09099	8.43527	-7.63762	9.04731e-06	0.000107061	3.43878
ADORA1	1.2833	6.135	7.6288	9.14761e-06	0.000108084	3.42711
ASNSD1	1.31118	5.78189	7.62834	9.15283e-06	0.000108084	3.4265
TAGLN	-1.16631	7.78664	-7.61678	9.28616e-06	0.000109544	3.41119
SPRR2E	-1.0604	7.57615	-7.59372	9.55824e-06	0.000112636	3.38062
CDC42	1.31415	8.39411	7.58893	9.61581e-06	0.000113196	3.37426
FAM117A	2.33605	4.8793	7.58769	9.6308e-06	0.000113229	3.37261
WDR87	-1.12306	8.4004	-7.58704	9.63868e-06	0.000113229	3.37175
LRRC4B	1.92382	4.99105	7.58548	9.65748e-06	0.000113332	3.36968
UPK3B	1.08904	8.45442	7.57882	9.73856e-06	0.000113929	3.36083
TMCO1	-1.13482	6.80094	-7.56853	9.86531e-06	0.000115025	3.34714
SKAP1	-1.74083	5.34609	-7.56851	9.86549e-06	0.000115025	3.34712
FAM167A	2.69475	5.95635	7.56846	9.86615e-06	0.000115025	3.34705
PGK1	1.53902	5.99375	7.56791	9.87292e-06	0.000115025	3.34632
BUD31	1.22681	6.13399	7.56699	9.88435e-06	0.000115039	3.3451
SLC25A29	-1.95965	5.57735	-7.56549	9.9031e-06	0.000115139	3.34309
PFDN2	1.4769	8.01213	7.56215	9.94476e-06	0.00011545	3.33865
DFNA5	-1.02014	7.9489	-7.56171	9.95027e-06	0.00011545	3.33806
SUCLA2	-1.31203	5.62282	-7.5554	1.00295e-05	0.00011625	3.32966
GTF2A1	1.58801	6.45314	7.55062	1.009e-05	0.000116831	3.3233
GRM2	1.37161	8.28668	7.54755	1.01291e-05	0.000117164	3.3192
OR51A2	-2.12769	4.74167	-7.53473	1.02941e-05	0.00011895	3.3021
ATF4	1.4377	7.68926	7.53118	1.03402e-05	0.000119361	3.29737
TMIGD1	-1.45066	4.91923	-7.52984	1.03577e-05	0.000119441	3.29557
FAM98C	1.48254	6.11251	7.52875	1.03719e-05	0.000119483	3.29412
SLC9A3R1	1.45384	8.13298	7.51944	1.04946e-05	0.000120773	3.28168
ACACA	1.09121	7.12658	7.51608	1.05392e-05	0.000120917	3.27719
TAF9	1.41147	6.73598	7.51101	1.06069e-05	0.000121571	3.2704
TFEB	2.24438	11.476	7.50246	1.07221e-05	0.000122767	3.25897
PCDHB7	-1.13446	7.07778	-7.49958	1.07613e-05	0.000123091	3.25511
PRPF39	-1.09399	7.711	-7.49466	1.08285e-05	0.000123733	3.24852
EIF3C	1.59033	6.57008	7.49093	1.08797e-05	0.000124169	3.24353
FAM100B	1.24411	8.07837	7.49029	1.08885e-05	0.000124169	3.24266
GNB2L1	1.01569	12.3583	7.48326	1.09858e-05	0.000125095	3.23325
DOK2	2.03253	4.8004	7.48283	1.09919e-05	0.000125095	3.23266
AMPH	1.80293	4.9279	7.4812	1.10146e-05	0.000125218	3.23048
KCTD1	-1.22816	8.91617	-7.47825	1.10558e-05	0.000125321	3.22652
CSNK2A1	-1.48205	8.54651	-7.47823	1.10561e-05	0.000125321	3.2265
CXorf66	-1.29928	6.03125	-7.47062	1.11633e-05	0.00012641	3.21628
IFI27L2	1.10901	10.5444	7.46837	1.11951e-05	0.000126643	3.21327
PLXNB2	-1.11104	8.30702	-7.4629	1.12732e-05	0.000127398	3.20591
C5orf15	1.30739	8.79636	7.44868	1.14786e-05	0.000129332	3.1868
KRT16	2.72264	6.17755	7.42889	1.17712e-05	0.000132497	3.16015
LAT	2.02369	6.90054	7.42715	1.17973e-05	0.000132658	3.15781
GAS2L2	-1.00705	7.83272	-7.41527	1.19772e-05	0.000134547	3.14178
HBG2	1.64189	9.98238	7.41413	1.19946e-05	0.000134609	3.14024
THBS4	1.21707	6.86858	7.40267	1.21712e-05	0.000136455	3.12478
MESDC1	1.41314	7.31331	7.39984	1.22153e-05	0.000136814	3.12095
SNRPN	-1.02774	6.84816	-7.39906	1.22275e-05	0.000136815	3.11989
ZNF596	1.06232	7.85318	7.39626	1.22713e-05	0.000137169	3.11611
PGLYRP4	-1.10053	9.06753	-7.3934	1.23161e-05	0.000137534	3.11224
HTR3A	1.00723	12.9469	7.38656	1.24242e-05	0.000138389	3.103
DEFB123	-1.02188	7.76364	-7.38053	1.25204e-05	0.000139265	3.09483
NBPF14	1.72034	4.55388	7.37386	1.26277e-05	0.00014025	3.0858
HMGA1	1.12353	7.55094	7.37349	1.26338e-05	0.00014025	3.08529
FBXO18	1.83907	6.36647	7.37269	1.26467e-05	0.000140255	3.08421
STRADB	1.81343	6.43756	7.36435	1.27825e-05	0.000141514	3.0729
SETDB1	-1.71735	5.54821	-7.3587	1.28752e-05	0.000142371	3.06525
AMY2B	1.99374	5.06897	7.35447	1.29453e-05	0.000143005	3.05951
C9orf4	2.31937	5.34765	7.34167	1.31595e-05	0.000144947	3.04213
ARMCX1	1.96274	5.92018	7.34067	1.31765e-05	0.000144993	3.04077
OTOP3	2.07781	5.08524	7.33703	1.32383e-05	0.000145531	3.03582
SEC14L1	-1.05839	7.34303	-7.33505	1.3272e-05	0.000145759	3.03313
DNAJC4	1.58572	5.90796	7.32821	1.33889e-05	0.000146901	3.02384
HIST1H3D	1.91742	8.21206	7.32195	1.34971e-05	0.000147906	3.01532
SFRS8	2.31661	5.83509	7.32141	1.35066e-05	0.000147906	3.01457
ING2	1.97585	6.25114	7.31851	1.3557e-05	0.000148313	3.01064
PRR14	1.02431	6.59313	7.31542	1.36111e-05	0.000148761	3.00642
MBD4	1.71001	5.43855	7.31407	1.36347e-05	0.000148875	3.00458
ANKH	2.09158	5.65225	7.31283	1.36566e-05	0.00014897	3.00289
LOC100287718	1.09629	9.04708	7.28553	1.41454e-05	0.000154066	2.96566
GADD45B	1.18771	6.01526	7.27476	1.43435e-05	0.000156011	2.95094
BLOC1S1	1.00061	7.20178	7.27114	1.44107e-05	0.000156498	2.94599
PPIB	1.42102	8.19221	7.27012	1.44298e-05	0.000156498	2.9446
CA9	1.283	5.72937	7.25965	1.46264e-05	0.000158326	2.93027
OR5D16	-1.26898	5.34856	-7.25823	1.46533e-05	0.000158466	2.92833
USP40	1.28709	5.0527	7.25592	1.46971e-05	0.000158788	2.92517
MEPCE	1.46788	4.8025	7.24502	1.4906e-05	0.000160431	2.91023
TIMP2	1.06039	6.75268	7.23786	1.5045e-05	0.00016151	2.90041
TTC15	2.07569	5.73272	7.22682	1.52619e-05	0.000163483	2.88526
SFXN5	1.52798	5.11806	7.22072	1.53831e-05	0.000164417	2.87689
ARL8A	1.15902	5.67425	7.21976	1.54023e-05	0.000164417	2.87556
ASPA	-1.33897	7.29798	-7.21951	1.54073e-05	0.000164417	2.87522
TIMM10	1.43665	6.77817	7.2099	1.56009e-05	0.000166169	2.86201
C1orf84	-1.17806	9.50335	-7.20759	1.56478e-05	0.000166355	2.85883
PPAP2B	1.86085	7.22842	7.20398	1.57213e-05	0.00016698	2.85387
ELMO2	1.64035	6.06316	7.20232	1.57553e-05	0.000167184	2.85158
RNPS1	-2.75812	13.7976	-7.19701	1.58645e-05	0.000168184	2.84427
OTOA	-1.69657	5.16558	-7.18931	1.60242e-05	0.000169718	2.83367
PSMC2	1.15275	7.43652	7.18777	1.60563e-05	0.000169899	2.83155
LPAR4	1.49405	4.44097	7.18209	1.61757e-05	0.000171002	2.82371
C10orf116	-1.2567	8.43586	-7.17336	1.63607e-05	0.000172635	2.81168
GCK	-1.04076	8.73469	-7.17199	1.639e-05	0.000172783	2.80979
NDUFS4	1.47632	7.13639	7.16403	1.65611e-05	0.000174262	2.79879
CTSB	-1.06297	7.38147	-7.15657	1.67231e-05	0.000175802	2.78849
DNAJC12	-1.23026	7.66677	-7.14187	1.70476e-05	0.000178715	2.76815
BARX1	2.36243	5.39242	7.13895	1.71128e-05	0.000179232	2.76412
VILL	2.44136	5.62907	7.13785	1.71374e-05	0.000179324	2.76259
CAPS	1.25532	6.76293	7.13622	1.7174e-05	0.000179541	2.76033
ACE	1.87625	6.63947	7.13526	1.71957e-05	0.000179601	2.759
SCARB2	1.83785	5.64903	7.12164	1.75051e-05	0.000182495	2.74013
PQLC2	1.01416	8.69052	7.11603	1.76341e-05	0.000183502	2.73236
ANAPC1	2.22304	5.29372	7.11493	1.76597e-05	0.000183599	2.73083
ALPI	-1.00418	7.02407	-7.10795	1.78219e-05	0.000185115	2.72115
ZNF347	1.10282	6.02561	7.09948	1.80212e-05	0.000186842	2.70938
TRPM2	-1.73212	6.4438	-7.09064	1.82317e-05	0.00018866	2.6971
SFT2D3	2.02532	5.77821	7.09004	1.82461e-05	0.00018866	2.69626
NDUFS7	1.22306	6.09359	7.09002	1.82466e-05	0.00018866	2.69623
MSRB2	1.64176	5.25158	7.08682	1.83235e-05	0.000189281	2.69178
TSPAN31	1.92409	5.72323	7.07631	1.85786e-05	0.000191043	2.67715
CD80	-1.49933	6.05376	-7.07415	1.86313e-05	0.000191411	2.67415
CNIH4	1.33323	6.72695	7.0692	1.87532e-05	0.000192488	2.66725
SEC61G	1.16523	9.3494	7.06531	1.88496e-05	0.000193302	2.66183
RAB1B	1.02416	8.46896	7.05698	1.90576e-05	0.000195258	2.65022
STOML1	1.58986	6.05668	7.05263	1.91671e-05	0.000196161	2.64415
C11orf63	-1.04626	7.16367	-7.05211	1.91804e-05	0.000196161	2.64342
MOAP1	1.75788	6.41277	7.05037	1.92245e-05	0.000196434	2.64099
SNX17	1.54881	7.50408	7.04754	1.92964e-05	0.000196813	2.63704
NFIL3	2.08623	7.12509	7.04672	1.93172e-05	0.000196825	2.6359
MYL3	1.26015	5.68199	7.04612	1.93324e-05	0.000196825	2.63506
KIAA1632	1.33175	5.14687	7.0402	1.9484e-05	0.00019819	2.6268
ZFHX3	-1.32209	8.55243	-7.0382	1.95357e-05	0.000198537	2.624
TCEANC	-2.03401	5.18687	-7.03712	1.95635e-05	0.000198641	2.62249
NETO1	1.80369	4.63237	7.03314	1.96667e-05	0.00019951	2.61692
RPS16	1.90201	12.2212	7.03232	1.9688e-05	0.000199542	2.61578
ADH5	1.68474	5.19687	7.03166	1.97052e-05	0.000199542	2.61486
FKBP8	1.50863	5.79263	7.03024	1.97421e-05	0.000199736	2.61288
SH2D5	1.1355	7.85355	7.021	1.99849e-05	0.000202012	2.59995
FBXO2	2.81921	5.28852	7.01298	2.01981e-05	0.000203985	2.58872
CLPTM1L	2.17342	6.35198	7.012	2.02244e-05	0.000204068	2.58734
PPP1R12C	1.08347	8.45516	7.01052	2.02639e-05	0.000204284	2.58527
ACOX1	1.22576	5.15038	7.00509	2.04101e-05	0.000205575	2.57767
GORASP1	1.62141	6.05915	7.00363	2.04497e-05	0.000205608	2.57562
RAB37	1.22466	6.58223	7.00363	2.04498e-05	0.000205608	2.57561
SELK	1.25711	8.64284	7.0025	2.04804e-05	0.000205732	2.57403
CXorf36	-1.34285	4.91817	-6.9937	2.07208e-05	0.000207962	2.56169
MMP3	1.28938	5.25673	6.98915	2.08461e-05	0.000209034	2.55531
MICA	1.39848	6.57315	6.98411	2.0986e-05	0.000210065	2.54823
SERPING1	1.80305	6.61441	6.98144	2.10604e-05	0.000210623	2.54449
FOXC1	-2.30096	5.89299	-6.97784	2.11613e-05	0.000211444	2.53943
TXN2	1.37808	5.0898	6.97638	2.12024e-05	0.000211668	2.53738
CSTB	1.27608	7.74534	6.97477	2.12479e-05	0.000211818	2.53511
LTBP1	1.26353	5.94513	6.97318	2.12928e-05	0.00021194	2.53288
SCEL	1.52797	9.09073	6.97276	2.13046e-05	0.00021194	2.53229
PRMT2	1.25565	5.81322	6.96904	2.14102e-05	0.000212803	2.52706
PHF16	2.32255	4.92464	6.96763	2.14503e-05	0.000213014	2.52508
SH3TC1	1.45024	6.58217	6.95654	2.17691e-05	0.000215801	2.50947
ETF1	-1.5696	6.87931	-6.94961	2.1971e-05	0.000217611	2.4997
SLC27A1	1.74064	6.70477	6.94695	2.20488e-05	0.00021819	2.49597
PCOLCE	1.24323	9.51484	6.94502	2.21056e-05	0.000218562	2.49324
KRTAP10-9	-1.0126	6.27548	-6.93744	2.23302e-05	0.000220396	2.48255
ERI3	1.68856	5.3144	6.93209	2.249e-05	0.00022178	2.475
HIST2H4B	1.1613	8.62318	6.93103	2.25217e-05	0.000221852	2.47352
CDHR5	1.06411	8.15508	6.93054	2.25366e-05	0.000221852	2.47281
CKB	-1.91424	8.14825	-6.92754	2.2627e-05	0.000222549	2.46858
GTF2H2D	-2.67776	8.02145	-6.92199	2.27951e-05	0.000223812	2.46075
KRT31	-1.08685	8.6606	-6.92056	2.28388e-05	0.000223933	2.45873
UPP1	1.05189	7.40843	6.92029	2.2847e-05	0.000223933	2.45834
PABPN1	1.81766	6.46402	6.91463	2.30205e-05	0.000225437	2.45034
FPGS	-3.03534	5.60649	-6.91294	2.30724e-05	0.00022575	2.44796
ALOX15B	2.19548	6.28024	6.9073	2.32471e-05	0.000226998	2.43998
NEFH	1.58532	4.67216	6.90687	2.32602e-05	0.000226998	2.43938
AG2	1.40566	6.15431	6.9028	2.33872e-05	0.00022804	2.43363
SEMA6C	1.01071	7.12684	6.90011	2.34715e-05	0.000228665	2.42982
CXorf23	-1.12481	7.50654	-6.8991	2.35033e-05	0.000228777	2.42839
TSPYL4	-1.23868	8.43693	-6.89279	2.37026e-05	0.000230321	2.41945
OR7A5	-1.14369	7.88279	-6.88921	2.38167e-05	0.000231032	2.41438
CCDC93	1.48064	5.52321	6.8885	2.38391e-05	0.000231051	2.41338
CHST12	1.18809	5.92646	6.88131	2.40702e-05	0.000232891	2.40318
ZNF584	1.36934	4.6719	6.88016	2.41072e-05	0.000232933	2.40155
RAC2	1.60461	6.46305	6.87989	2.41157e-05	0.000232933	2.40118
PRKCI	1.86471	4.85503	6.87767	2.41876e-05	0.000233265	2.39803
ST6GALNAC2	1.5163	4.7931	6.87545	2.426e-05	0.000233367	2.39487
NCOR2	-1.192	10.1643	-6.8753	2.42648e-05	0.000233367	2.39466
AGAP5	1.43824	5.22605	6.87469	2.42845e-05	0.000233367	2.3938
DCN	2.28293	10.0759	6.86555	2.45842e-05	0.000235846	2.38083
FKBPL	-1.81547	5.3429	-6.86289	2.46722e-05	0.000236296	2.37705
AP3M2	2.59363	5.29686	6.86077	2.47426e-05	0.000236762	2.37403
PRND	-1.12465	6.38321	-6.85366	2.498e-05	0.00023863	2.36393
ZC3HAV1	-1.0467	6.58747	-6.84728	2.51949e-05	0.000240456	2.35487
UPF2	1.00592	6.13818	6.84673	2.52137e-05	0.000240456	2.35408
NOSTRIN	1.98112	4.82757	6.8461	2.52351e-05	0.000240457	2.35319
SUOX	-1.15854	6.33279	-6.84412	2.53024e-05	0.000240895	2.35037
NOC3L	2.6057	5.99663	6.84267	2.53517e-05	0.000241161	2.34831
C17orf59	-1.37404	6.91799	-6.83906	2.54753e-05	0.000242133	2.34317
URM1	1.54528	5.42845	6.83519	2.56083e-05	0.000243192	2.33766
APOL6	-1.04655	6.93928	-6.8273	2.58819e-05	0.000245585	2.32642
PGAP3	1.31595	6.32711	6.82565	2.59395e-05	0.000245925	2.32407
FAM124A	-1.2518	8.63296	-6.82065	2.61148e-05	0.000246965	2.31695
MXRA8	2.24169	5.86719	6.81931	2.61619e-05	0.000247204	2.31504
UQCRC1	1.33562	5.17268	6.81314	2.63804e-05	0.000248852	2.30624
LGALS7	-1.65023	5.18256	-6.81214	2.64163e-05	0.000248974	2.3048
C16orf80	1.59858	5.75356	6.81155	2.64373e-05	0.000248974	2.30396
SRRM2	1.02864	7.10678	6.81074	2.64661e-05	0.000249037	2.30281
PER3	2.42928	5.84794	6.80629	2.66256e-05	0.00025033	2.29646
FBXO7	1.16041	7.53971	6.80552	2.6653e-05	0.000250379	2.29537
C14orf179	1.93191	5.74555	6.80262	2.67577e-05	0.000251154	2.29122
PIGQ	1.05964	7.41726	6.79907	2.68865e-05	0.000252153	2.28614
SLC10A1	1.21049	7.64958	6.79809	2.69219e-05	0.000252244	2.28476
PFKFB3	-2.04705	6.36458	-6.79757	2.69408e-05	0.000252244	2.28401
ATP6AP1L	1.59281	4.8068	6.79528	2.70244e-05	0.000252817	2.28073
DEFB135	1.15673	6.81997	6.79259	2.71229e-05	0.000253528	2.27689
BST2	-1.23787	6.24522	-6.79165	2.71572e-05	0.000253639	2.27555
POM121	1.73601	5.40531	6.78425	2.74304e-05	0.000255901	2.26496
MTHFD2L	-1.77636	6.55943	-6.78387	2.74446e-05	0.000255901	2.26442
POLR2K	1.28881	6.56526	6.7814	2.75362e-05	0.000256332	2.26089
HIST1H2BG	1.67183	5.9961	6.77782	2.76702e-05	0.000257367	2.25576
KIF24	1.48493	6.42687	6.77494	2.77783e-05	0.000258119	2.25164
RGAG1	-1.14232	7.5602	-6.77445	2.77967e-05	0.000258119	2.25094
FABP9	-1.1623	7.17837	-6.76674	2.80883e-05	0.000260398	2.2399
DDX46	1.04959	6.69491	6.76329	2.822e-05	0.000261383	2.23495
OAZ1	1.02924	10.8882	6.76275	2.82408e-05	0.000261383	2.23417
PDHA2	-1.81006	4.79007	-6.75808	2.84198e-05	0.000262825	2.22749
RAMP3	2.51158	6.99317	6.74659	2.88664e-05	0.000266519	2.211
AGFG2	-1.10751	7.18733	-6.74523	2.89199e-05	0.000266795	2.20905
CAST	1.00256	6.94316	6.74061	2.91019e-05	0.000268255	2.20241
ATP1A1	-1.08032	6.38071	-6.73789	2.92096e-05	0.000269029	2.19851
APOA1BP	-1.52259	5.43515	-6.73156	2.94619e-05	0.000271131	2.18941
CPSF6	1.15914	5.08938	6.72634	2.96716e-05	0.000272839	2.18191
FMNL3	-1.49027	8.86111	-6.72163	2.98624e-05	0.00027437	2.17514
LDLRAP1	1.19949	5.66318	6.71965	2.99433e-05	0.000274666	2.17228
VPS52	1.41542	4.99599	6.71753	3.00297e-05	0.000275235	2.16923
PDE4DIP	1.42282	6.57618	6.71683	3.0058e-05	0.000275272	2.16823
HOMER3	1.1554	6.85112	6.71518	3.01259e-05	0.000275671	2.16584
NPEPPS	-1.29425	5.04654	-6.7112	3.02898e-05	0.000276945	2.16011
EXOG	1.52394	4.78812	6.70829	3.041e-05	0.00027782	2.15592
ZNF394	1.66802	5.48439	6.70061	3.07297e-05	0.000280287	2.14486
SERPINH1	1.31898	8.48483	6.69959	3.07727e-05	0.000280453	2.14339
DIS3L	1.28951	8.19885	6.6937	3.10207e-05	0.000281805	2.1349
MAPRE1	1.47359	7.96855	6.68973	3.11891e-05	0.00028288	2.12917
LAMC1	-1.71807	4.89063	-6.68087	3.15689e-05	0.00028572	2.11638
ORC5L	1.50933	5.45655	6.68066	3.15781e-05	0.00028572	2.11607
GPM6A	2.08439	6.05675	6.6776	3.17103e-05	0.000286687	2.11165
DCAKD	1.08186	6.32751	6.66645	3.21972e-05	0.000290855	2.09554
UBE2G1	1.88381	6.35151	6.66519	3.2253e-05	0.000291127	2.09371
HEXB	1.48436	5.41905	6.66453	3.2282e-05	0.000291156	2.09276
RAB4A	1.28817	5.89492	6.66227	3.23822e-05	0.000291594	2.08949
CPE	1.42967	6.16379	6.65271	3.28087e-05	0.0002952	2.07565
XBP1	1.00248	7.26291	6.65173	3.28524e-05	0.000295358	2.07424
BTRC	1.97379	6.12149	6.64434	3.3187e-05	0.000298129	2.06353
TUSC3	1.22235	5.59894	6.64087	3.3345e-05	0.000299073	2.05851
BSDC1	1.79032	4.9724	6.62538	3.40614e-05	0.000305014	2.03604
SSB	1.21714	8.23549	6.61512	3.45451e-05	0.000308368	2.02113
C15orf24	1.44831	7.21404	6.61128	3.47277e-05	0.000309509	2.01556
ING5	1.53042	5.19649	6.60901	3.48365e-05	0.000310234	2.01225
SOCS5	1.35834	8.34892	6.6076	3.4904e-05	0.00031059	2.01021
WIBG	-1.01176	7.09737	-6.60384	3.50849e-05	0.000311955	2.00474
ZNF260	1.05365	6.467	6.59457	3.55355e-05	0.000315464	1.99125
C7orf44	1.10316	6.08479	6.5913	3.56961e-05	0.000316641	1.98649
MAVS	1.43173	6.80428	6.58767	3.58753e-05	0.000317732	1.98119
PTCH2	-2.37711	6.86012	-6.57721	3.6396e-05	0.000322092	1.96596
SERPINB6	1.21648	7.31833	6.57076	3.67214e-05	0.000324717	1.95655
ZAK	2.31506	5.5949	6.56976	3.67724e-05	0.000324914	1.95509
TOX2	-2.52648	6.13263	-6.56205	3.71659e-05	0.000328134	1.94384
MDH1B	1.92449	4.82433	6.55861	3.73431e-05	0.000329432	1.93881
ZNF8	-1.57492	5.2993	-6.55806	3.73712e-05	0.000329432	1.93801
EML4	-1.01619	8.61789	-6.55594	3.74813e-05	0.000330145	1.9349
SLC2A3	2.01482	5.14779	6.54741	3.79259e-05	0.000333589	1.92244
CHRNA10	1.0938	7.42061	6.53857	3.83928e-05	0.000336861	1.90951
FAM189A1	-1.04094	7.59208	-6.53506	3.85795e-05	0.000338236	1.90438
C2CD4C	-1.33739	7.7164	-6.53265	3.87085e-05	0.000339104	1.90086
KIAA1522	-1.84825	7.16172	-6.5183	3.94862e-05	0.000344972	1.87983
CYP26C1	2.09086	6.09485	6.51804	3.95004e-05	0.000344972	1.87945
ZNF302	1.25589	5.84312	6.51336	3.97579e-05	0.000346685	1.87259
NRBP1	1.24158	5.65893	6.50566	4.01855e-05	0.000349605	1.86128
TRIM36	-1.57716	7.48002	-6.49937	4.05379e-05	0.000352128	1.85205
C9orf89	1.01782	6.70547	6.49746	4.0646e-05	0.000352796	1.84924
LILRB1	1.1704	8.78906	6.49213	4.09483e-05	0.000354791	1.84141
NDUFA8	1.47653	5.7022	6.49175	4.09695e-05	0.000354791	1.84086
PIGB	1.21021	5.30652	6.49057	4.10371e-05	0.0003551	1.83912
SYK	1.18672	7.27881	6.48504	4.13538e-05	0.000357293	1.831
NFKBIZ	-1.47647	7.14462	-6.48011	4.16389e-05	0.000358971	1.82374
FHL3	1.77156	6.85985	6.47911	4.16966e-05	0.000358971	1.82227
ZC3H12B	1.03439	5.98154	6.4789	4.17092e-05	0.000358971	1.82196
CYP11B2	-1.08902	6.17625	-6.47802	4.17599e-05	0.000358971	1.82067
PUSL1	1.31448	6.91167	6.47784	4.17704e-05	0.000358971	1.82041
ASB2	-1.12425	9.33052	-6.47174	4.2127e-05	0.000361486	1.81142
C6orf226	1.78772	5.08072	6.46811	4.23407e-05	0.000363044	1.80608
C5orf62	2.12328	7.22359	6.46734	4.23862e-05	0.000363158	1.80494
APPL1	-1.00704	6.31125	-6.4635	4.26138e-05	0.000364832	1.79928
GNAZ	-1.73478	5.33216	-6.46226	4.26873e-05	0.000365185	1.79746
PDX1	-1.22904	6.08485	-6.45572	4.30787e-05	0.000367699	1.78782
ELL	1.45516	5.44787	6.4501	4.34176e-05	0.000370311	1.77954
ESR1	1.07036	7.21086	6.44745	4.35788e-05	0.000371406	1.77562
TERF1	1.64485	5.27101	6.44607	4.36628e-05	0.000371841	1.77359
KRTAP10-10	1.34094	10.8741	6.44498	4.37295e-05	0.000371849	1.77198
TNNC2	1.90565	5.64273	6.44323	4.38367e-05	0.000372277	1.76939
TMEM167B	1.33578	4.84419	6.43934	4.40752e-05	0.000373944	1.76366
MARCKSL1	-1.01396	7.38395	-6.43834	4.41371e-05	0.000374189	1.76217
CARD14	1.55214	5.15082	6.43639	4.42577e-05	0.000374649	1.75929
XRCC4	-1.48052	5.0563	-6.42491	4.49737e-05	0.000380141	1.74233
COPZ1	1.2041	5.78393	6.42304	4.50917e-05	0.000380853	1.73957
TRIP13	-1.38717	4.65964	-6.41999	4.52847e-05	0.000382197	1.73506
ITPKA	1.98623	5.18778	6.41446	4.56366e-05	0.000384593	1.72688
PPM1K	1.29568	5.4697	6.40931	4.59675e-05	0.000387093	1.71924
DGKQ	1.13413	6.23758	6.40679	4.61302e-05	0.000387616	1.71551
SLAMF9	1.35818	5.39116	6.40675	4.61325e-05	0.000387616	1.71546
ALS2CL	-1.18392	7.25262	-6.40455	4.62751e-05	0.000388525	1.7122
NT5C3	-1.03602	6.32989	-6.40401	4.63104e-05	0.000388533	1.71139
IER5L	1.69004	4.57666	6.39719	4.67556e-05	0.000391686	1.70129
NKX3-1	1.21025	6.33385	6.38975	4.72461e-05	0.00039502	1.69026
CDK9	1.63842	6.01485	6.38911	4.72885e-05	0.00039502	1.68931
PIP4K2A	1.04708	6.14474	6.38751	4.73951e-05	0.000395578	1.68693
CFDP1	1.46547	5.33536	6.37934	4.79426e-05	0.000399557	1.6748
GMPR	1.39669	5.74827	6.37719	4.80878e-05	0.000400472	1.67161
CHP2	-1.40782	5.18907	-6.37585	4.81781e-05	0.00040084	1.66963
SPATA2	1.00962	7.73155	6.37548	4.8203e-05	0.00040084	1.66908
KRT75	-2.56933	4.61688	-6.37262	4.83977e-05	0.000401868	1.66482
CTF1	1.43178	6.90703	6.36983	4.85877e-05	0.00040315	1.66068
TGFBI	1.60192	10.6583	6.36248	4.90931e-05	0.000406271	1.64975
CYP4F8	1.20412	5.22025	6.36086	4.92054e-05	0.000406781	1.64734
STEAP1	1.3466	5.45363	6.35756	4.94343e-05	0.000408077	1.64244
B4GALT7	1.1759	6.6005	6.35436	4.96578e-05	0.000409623	1.63767
TRIM14	1.10289	7.73641	6.34312	5.0451e-05	0.000415074	1.62093
NKAIN2	-1.92603	5.3659	-6.34291	5.04656e-05	0.000415074	1.62063
SPG21	1.50981	5.14491	6.33897	5.07471e-05	0.000417086	1.61476
C14orf156	-1.40044	7.71902	-6.33327	5.1157e-05	0.000420149	1.60626
SLC17A7	-1.30904	6.56121	-6.32762	5.1567e-05	0.000422902	1.59783
FAM45A	1.43593	6.02761	6.32204	5.19749e-05	0.000425321	1.58951
KCNIP2	1.02868	11.2127	6.31424	5.25516e-05	0.000429729	1.57785
KLC1	1.25486	5.97744	6.30962	5.28961e-05	0.000431921	1.57095
ZNF638	1.06976	6.8605	6.30623	5.31507e-05	0.000433374	1.56588
MED8	1.1631	6.58265	6.30551	5.32042e-05	0.000433497	1.56482
UQCRFS1	1.22107	7.51922	6.30401	5.33172e-05	0.000434105	1.56258
ORC3L	1.18288	4.86778	6.30068	5.35699e-05	0.000435849	1.55758
KRTAP4-2	-1.19784	5.68404	-6.29449	5.40411e-05	0.000438622	1.54834
TMEM105	-1.27469	5.09461	-6.29417	5.4066e-05	0.000438622	1.54785
OCIAD1	1.00662	7.32843	6.29107	5.43041e-05	0.000439921	1.54321
ATP6V1H	-1.11706	11.9113	-6.28877	5.44815e-05	0.000441042	1.53977
COQ9	-2.17168	5.08442	-6.28683	5.46311e-05	0.000441937	1.53687
SLITRK2	-1.0936	5.71371	-6.28138	5.50552e-05	0.000444413	1.5287
KDELR2	1.29302	7.21748	6.27848	5.52824e-05	0.000445638	1.52436
C9orf3	1.00933	5.50177	6.26482	5.63649e-05	0.000453367	1.50388
EXD1	1.19231	6.24951	6.26149	5.66327e-05	0.000454852	1.49887
IRX3	2.02716	5.70586	6.26102	5.66703e-05	0.000454852	1.49817
SLC35A2	1.06456	6.62554	6.25797	5.69169e-05	0.000456183	1.49359
HEXIM2	1.18277	5.46013	6.25276	5.73398e-05	0.000459247	1.48577
PGCP	1.41049	5.1649	6.24853	5.76866e-05	0.000460915	1.47941
RIOK3	1.39598	5.13971	6.24809	5.77221e-05	0.000460915	1.47876
EHBP1	-1.17614	6.99864	-6.24773	5.7752e-05	0.000460915	1.47821
CST3	2.10184	8.2744	6.24592	5.79007e-05	0.00046149	1.47549
POLR2G	1.39245	5.35737	6.24224	5.82053e-05	0.000463175	1.46995
SDHAF2	1.26716	6.231	6.24182	5.82401e-05	0.000463175	1.46932
RAET1G	1.02498	4.60757	6.22447	5.96985e-05	0.000471785	1.44321
RIOK2	1.57329	5.67319	6.21987	6.00916e-05	0.00047456	1.43628
PSMG3	1.89137	5.81149	6.21707	6.03317e-05	0.000476123	1.43207
LZIC	2.29871	5.55379	6.21342	6.06475e-05	0.000478222	1.42656
CDC23	1.51421	4.74725	6.21073	6.08803e-05	0.000479115	1.42252
LMAN2	1.20622	5.46777	6.20231	6.16172e-05	0.000484492	1.40982
PRICKLE3	1.05748	5.33505	6.19795	6.20029e-05	0.000486594	1.40323
CAPZB	1.21587	6.82425	6.19593	6.21825e-05	0.000487008	1.40018
POLR2J	-1.0559	5.40932	-6.1959	6.2185e-05	0.000487008	1.40013
ADAM20	-1.00006	5.84844	-6.19343	6.24051e-05	0.000488393	1.3964
TP53RK	1.65487	4.8927	6.18911	6.27915e-05	0.000490398	1.38989
C20orf4	1.7211	5.89151	6.187	6.29819e-05	0.000491077	1.38669
HAUS7	1.65325	5.12357	6.18673	6.30063e-05	0.000491077	1.38628
ACSL6	1.24581	8.38348	6.1867	6.30088e-05	0.000491077	1.38624
STK4	1.07341	4.46337	6.18361	6.32884e-05	0.000492917	1.38157
ABCB5	-1.02725	7.03945	-6.17773	6.38232e-05	0.000496525	1.37268
PSMC6	-1.98788	4.75549	-6.17756	6.38396e-05	0.000496525	1.37241
WBP1	1.04834	8.45494	6.16901	6.46267e-05	0.000501612	1.35948
DOK3	1.2718	6.75243	6.16832	6.46907e-05	0.000501763	1.35844
CDK11A	-1.25543	4.75948	-6.16516	6.49839e-05	0.000503274	1.35366
GLT25D1	1.81532	4.86234	6.16508	6.49921e-05	0.000503274	1.35353
BTF3L4	1.2682	6.08143	6.15736	6.57158e-05	0.000507972	1.34184
PPP1R3G	1.81048	4.73396	6.15486	6.59518e-05	0.000509447	1.33806
OR2W1	-1.19136	4.75426	-6.1509	6.63285e-05	0.000511658	1.33205
E4F1	-1.00102	6.06383	-6.1356	6.78028e-05	0.000521606	1.30884
ZNF629	-2.02068	5.05551	-6.13345	6.80135e-05	0.000522562	1.30557
CD24	-2.05572	7.80174	-6.12006	6.93375e-05	0.000531243	1.28522
IFITM3	1.36436	10.2913	6.11835	6.95082e-05	0.00053219	1.28263
SELENBP1	1.62746	6.41994	6.11645	6.96988e-05	0.000533288	1.27974
SLC35B2	1.09568	6.97388	6.11157	7.01903e-05	0.000536323	1.27232
C19orf42	1.32907	5.83817	6.10349	7.10139e-05	0.000541517	1.26002
ETV7	-1.23548	4.88805	-6.10136	7.12324e-05	0.000542817	1.25677
NPIP	1.21411	7.52846	6.09352	7.20434e-05	0.000548627	1.24483
RNASEK	1.22867	7.79556	6.09194	7.22081e-05	0.00054928	1.24242
FCAMR	-1.13251	7.93009	-6.09176	7.22264e-05	0.00054928	1.24215
RAG1AP1	1.12008	7.40665	6.0912	7.22846e-05	0.000549353	1.2413
GLUD2	1.04777	5.47053	6.08199	7.32538e-05	0.000555383	1.22725
C12orf23	-1.14427	6.40735	-6.08179	7.32745e-05	0.000555383	1.22695
CSRNP1	1.25072	6.8468	6.06008	7.56134e-05	0.000570432	1.1938
PPIH	1.30967	6.18544	6.05906	7.57259e-05	0.0005709	1.19223
IGLL1	1.43837	7.20635	6.05725	7.59244e-05	0.000572014	1.18947
INO80E	-1.17453	6.94861	-6.05552	7.61154e-05	0.000573071	1.18682
LAPTM5	1.46552	6.91975	6.05172	7.65352e-05	0.000575849	1.18102
SCAF1	1.23346	5.3463	6.04529	7.72525e-05	0.000580086	1.17118
HEPH	1.55521	5.27483	6.04143	7.76866e-05	0.0005818	1.16526
MRO	1.05518	7.33816	6.02531	7.95276e-05	0.00059362	1.14056
C7orf51	-1.11843	6.47481	-6.02212	7.98976e-05	0.000595823	1.13566
MARVELD3	-2.4358	4.54235	-6.01526	8.06979e-05	0.000600599	1.12515
MLLT1	1.14327	6.86123	6.00864	8.14797e-05	0.000604995	1.11498
PPFIBP1	1.30487	5.07674	6.00403	8.20292e-05	0.000608276	1.10789
MORN4	-1.1042	8.48007	-5.99922	8.26051e-05	0.000611743	1.10051
GCAT	-1.20071	6.72617	-5.99788	8.27664e-05	0.000612536	1.09845
NUDT18	-1.03806	8.31906	-5.98707	8.40825e-05	0.000621463	1.08181
LAMB2	1.83465	7.67727	5.98126	8.47982e-05	0.000625117	1.07288
HMOX1	1.55985	8.07701	5.97283	8.58489e-05	0.00063245	1.05989
OR2H2	1.95918	8.62495	5.97093	8.6087e-05	0.000633357	1.05697
PRRX2	2.05926	5.29131	5.97062	8.61254e-05	0.000633357	1.0565
PGAM2	1.4171	4.67562	5.9651	8.68236e-05	0.000637866	1.04798
EID2B	-1.18659	7.74103	-5.9643	8.69252e-05	0.000637866	1.04675
AHSP	1.35366	4.52465	5.96388	8.69791e-05	0.000637866	1.0461
RBM28	-1.56779	5.05771	-5.96274	8.71233e-05	0.000638509	1.04435
MTHFD1L	-1.06976	6.29624	-5.95701	8.78572e-05	0.000643053	1.0355
EED	1.31348	5.88056	5.95581	8.80112e-05	0.000643414	1.03366
RPL5	1.47028	11.5655	5.9525	8.84394e-05	0.000645597	1.02854
IARS2	-1.01417	7.09278	-5.9521	8.84904e-05	0.000645597	1.02793
C16orf13	-1.10735	10.6972	-5.95067	8.86761e-05	0.000646535	1.02572
RSPH10B2	-1.14101	6.47938	-5.94151	8.98734e-05	0.00065442	1.01158
SKP1	1.30027	9.66818	5.93787	9.0354e-05	0.000657496	1.00596
DOK4	-1.28944	6.01802	-5.93443	9.08115e-05	0.000659551	1.00063
FSTL5	1.86508	4.70134	5.93348	9.09374e-05	0.00066004	0.99917
TCEB1	1.15617	6.95714	5.93266	9.10469e-05	0.000660412	0.997901
ICK	1.43987	6.94142	5.91949	9.28235e-05	0.000670715	0.977526
C8orf42	-1.04644	9.62525	-5.91319	9.3687e-05	0.00067609	0.967763
SPRR2F	-1.36492	5.79064	-5.91054	9.4052e-05	0.000677858	0.963664
RABAC1	2.06556	7.19223	5.90679	9.45726e-05	0.000681176	0.957845
SLC6A18	2.67686	5.42163	5.90537	9.47701e-05	0.00068173	0.955645
POLR3C	-1.14956	7.48368	-5.89741	9.58861e-05	0.00068888	0.943304
STOM	-1.3324	5.22046	-5.89636	9.6035e-05	0.000689511	0.941669
CATSPERB	-1.68456	8.32819	-5.88841	9.71642e-05	0.000696292	0.929346
ABHD11	1.01784	6.70959	5.88657	9.74291e-05	0.000696865	0.926476
MRPL40	1.09055	8.46925	5.88492	9.76658e-05	0.000698116	0.923917
KIN	1.40779	4.96504	5.88117	9.82063e-05	0.000701536	0.918101
CCDC108	-1.03435	7.81627	-5.87927	9.84827e-05	0.000703066	0.915138
MCL1	1.06479	7.32026	5.86932	9.99376e-05	0.000712552	0.89968
TBC1D10A	-1.97569	5.02848	-5.86321	0.000100843	0.000718104	0.89017
KLHL36	1.37105	5.14212	5.86168	0.000101071	0.000719273	0.887792
UBE2R2	1.8958	6.07063	5.86044	0.000101256	0.000719988	0.885867
SMUG1	1.40969	5.35766	5.86015	0.000101299	0.000719988	0.885418
MLPH	1.54648	4.82341	5.84823	0.0001031	0.000730948	0.866847
GSTT1	-1.85572	4.63182	-5.84514	0.000103571	0.000733828	0.862042
SPNS1	1.71603	10.3205	5.84427	0.000103704	0.000734309	0.860691
HSBP1L1	1.44062	5.80588	5.8379	0.000104687	0.000739473	0.850748
CHADL	-1.21442	6.35743	-5.83784	0.000104695	0.000739473	0.850668
DEDD2	-1.50326	5.40156	-5.8224	0.000107117	0.000754224	0.826565
SLC22A9	1.97717	4.62476	5.82045	0.000107426	0.000755355	0.823529
PSMD9	-1.00852	6.91868	-5.82029	0.000107452	0.000755355	0.823273
LSM1	1.26826	4.85244	5.82013	0.000107478	0.000755355	0.823019
AMY1C	2.13816	5.10954	5.81954	0.000107572	0.000755545	0.822099
COPA	1.29901	6.85039	5.81809	0.000107803	0.000756694	0.819842
KIAA1310	-1.17538	7.39403	-5.81691	0.000107993	0.000757087	0.817987
TSPYL5	1.87177	6.51581	5.80885	0.00010929	0.000765235	0.805401
HRSP12	1.35017	5.745	5.80658	0.00010966	0.000767348	0.801843
ZNF385B	-1.0482	5.55756	-5.80556	0.000109826	0.000768036	0.800247
SST	-1.13034	5.6995	-5.79806	0.000111056	0.000775199	0.788512
MYCL1	1.03166	5.59386	5.79749	0.000111149	0.000775369	0.787629
TMEM167A	1.41053	6.50669	5.79612	0.000111375	0.000776465	0.785491
LRRC61	-1.41275	6.304	-5.78757	0.0001128	0.000784399	0.772097
C14orf39	-1.34086	8.49951	-5.78711	0.000112877	0.000784399	0.771379
ADAM28	1.75187	4.75495	5.78344	0.000113494	0.000787354	0.765632
MGRN1	1.0736	9.13985	5.78179	0.000113773	0.000788805	0.763046
CST2	1.94312	4.95199	5.77728	0.00011454	0.000792283	0.75597
B3GNT9	1.47003	5.19383	5.77719	0.000114555	0.000792283	0.755829
SRM	1.15789	6.57956	5.7756	0.000114827	0.000793675	0.753335
LIMK2	1.36253	16.0876	5.76972	0.000115836	0.000798671	0.744114
ENOSF1	1.3187	5.69101	5.76942	0.000115888	0.000798671	0.743647
IPO8	-1.06599	8.11827	-5.76621	0.000116443	0.000801417	0.738608
NTRK2	1.53794	5.46383	5.75806	0.000117865	0.000809233	0.72582
SLC29A4	-1.15794	7.85148	-5.75737	0.000117987	0.000809579	0.724731
HNRNPH3	1.25548	5.85897	5.75258	0.000118833	0.000813898	0.71721
RPS27	1.74376	11.6342	5.74915	0.000119443	0.000816095	0.711819
TNF	-2.02128	4.97596	-5.74227	0.000120676	0.000822536	0.700995
THBS3	1.01075	6.3354	5.73286	0.000122384	0.000832164	0.6862
HRH2	-1.1816	5.24256	-5.72645	0.000123562	0.000837845	0.676108
RNF26	1.46521	5.45004	5.72618	0.000123611	0.000837845	0.675686
RHOB	2.11054	9.58054	5.72391	0.000124033	0.00083984	0.672102
SURF1	1.76737	6.67497	5.71812	0.000125112	0.000846642	0.662976
PRPS1L1	-1.62934	4.5611	-5.71731	0.000125264	0.000847159	0.661703
CXXC4	-1.06333	5.14994	-5.71091	0.000126469	0.000854292	0.651613
PPP1R14C	1.07046	4.79865	5.70233	0.000128106	0.000863284	0.638072
OR4A16	-1.54924	8.64692	-5.68922	0.000130648	0.000876232	0.617385
RRAD	-2.06971	5.6973	-5.68301	0.000131873	0.0008834	0.607556
NCOR1	1.08876	4.9263	5.682	0.000132073	0.00088378	0.605961
MMP2	-2.65355	5.42726	-5.68144	0.000132183	0.000883908	0.605081
EXTL1	1.02735	6.9331	5.67944	0.000132581	0.000885309	0.601921
OCEL1	1.76933	5.18311	5.67853	0.000132762	0.000885309	0.60048
ZHX1	-2.30406	5.70525	-5.67838	0.000132791	0.000885309	0.60025
TUBB6	-1.27939	8.5093	-5.66292	0.000135915	0.000902452	0.575772
GZMB	1.44857	4.69814	5.65754	0.000137018	0.000908177	0.56726
TPBG	-1.57573	5.5748	-5.65304	0.000137951	0.000913822	0.560119
RNF125	-1.01449	8.24285	-5.64987	0.00013861	0.000917653	0.555098
TOLLIP	1.69841	5.04533	5.64319	0.000140011	0.000925845	0.54451
ECH1	1.58846	9.67489	5.64072	0.000140534	0.000928757	0.540589
SRI	-2.14268	6.30058	-5.64013	0.000140659	0.00092904	0.539653
IFT81	1.10542	8.3706	5.63724	0.000141273	0.000932006	0.535068
CKM	1.54381	5.05213	5.63211	0.000142371	0.000938154	0.526919
PPP2R3C	1.15241	5.86115	5.62726	0.000143416	0.000943622	0.519223
C2CD4A	-1.3916	4.57372	-5.62688	0.000143499	0.000943622	0.518609
CSNK1A1L	-1.39185	5.15745	-5.6267	0.000143537	0.000943622	0.518335
CYS1	-1.41011	5.38752	-5.62623	0.000143639	0.000943622	0.517585
COMTD1	-1.53589	5.38759	-5.62603	0.000143682	0.000943622	0.517272
FAM103A1	1.06931	6.5195	5.62594	0.000143702	0.000943622	0.517126
PINK1	1.34903	4.88959	5.62292	0.00014436	0.000946581	0.512317
DAOA	-1.05302	5.90545	-5.62253	0.000144443	0.000946581	0.511709
KIAA1841	1.30795	5.03787	5.61846	0.000145335	0.000951584	0.505229
PPAP2C	1.11422	10.322	5.61791	0.000145455	0.000951819	0.504359
TP53I3	1.01469	6.42964	5.61502	0.000146092	0.0009548	0.499762
CACNA1S	-1.31846	4.70308	-5.61099	0.000146985	0.000959513	0.493352
C11orf85	1.53581	6.03232	5.61067	0.000147056	0.000959513	0.492843
USP31	-1.09067	7.98766	-5.59861	0.000149762	0.00097401	0.473654
ARPC5L	1.24436	5.97094	5.59758	0.000149996	0.000974758	0.472009
FRG2C	-1.01789	5.0532	-5.58365	0.000153193	0.000993252	0.449813
MEOX2	-1.51781	4.75403	-5.57498	0.000155221	0.00100352	0.435978
ARHGEF35	-1.20668	7.38521	-5.57089	0.000156187	0.00100791	0.429446
CXorf21	-1.30175	4.94582	-5.5686	0.00015673	0.00101038	0.4258
ERCC3	1.1722	5.6006	5.56786	0.000156907	0.00101095	0.424609
ZNF3	-1.15792	5.63133	-5.56684	0.000157149	0.00101193	0.422987
ACO2	1.23056	5.69758	5.54955	0.00016133	0.001034	0.395363
GMFB	1.18897	6.49481	5.54192	0.000163214	0.00104385	0.383146
AMIGO3	2.36887	5.75379	5.53863	0.000164033	0.00104792	0.377882
DNASE2B	1.0317	6.00123	5.53334	0.000165359	0.00105542	0.369415
YKT6	1.04629	5.27477	5.53306	0.000165431	0.00105542	0.368959
ZFAND2B	1.02021	5.46646	5.52533	0.000167388	0.00106572	0.356588
CD164L2	-2.3009	5.83313	-5.52378	0.000167786	0.00106765	0.35409
SFRS11	1.12725	7.76125	5.52099	0.000168499	0.00107159	0.349624
MYH7	1.21135	6.64997	5.51783	0.000169313	0.00107555	0.344558
ISCA1	1.32503	4.54397	5.51686	0.000169565	0.00107594	0.342996
LGALS9B	-1.02869	8.28228	-5.51437	0.00017021	0.00107882	0.339001
LIG4	-1.47216	7.56019	-5.51204	0.000170815	0.00108145	0.335267
HDAC9	-1.95427	5.15798	-5.50687	0.000172167	0.00108879	0.326976
PSMG2	1.16666	6.84063	5.50574	0.000172465	0.00109006	0.325159
ADAMTS1	-1.43344	6.77775	-5.49626	0.00017498	0.0011041	0.309934
SAC3D1	1.30264	6.2874	5.49199	0.000176125	0.00111009	0.303073
UAP1	1.31283	7.03349	5.49154	0.000176246	0.00111023	0.302354
FHL1	1.3237	6.5845	5.48554	0.000177871	0.00111797	0.292703
EPHA10	-2.17577	5.87091	-5.48424	0.000178225	0.00111958	0.290609
KRT19	-2.37379	10.4783	-5.47882	0.000179708	0.00112576	0.281898
OS9	1.58035	6.7309	5.47565	0.000180583	0.00112922	0.27679
HELB	-3.44249	6.91539	-5.47537	0.00018066	0.00112922	0.276341
ZBED2	-1.11011	7.41175	-5.47288	0.000181351	0.00113229	0.272329
SATB1	-1.28356	6.02148	-5.47199	0.000181596	0.0011332	0.270904
LOC402644	1.19585	8.49905	5.47003	0.000182144	0.00113599	0.267738
NDUFB8	1.12821	7.89905	5.46317	0.000184066	0.00114544	0.256703
RAB6B	-1.34476	4.8063	-5.46181	0.00018445	0.0011472	0.25451
TRIB3	2.10306	6.87017	5.45672	0.000185897	0.00115304	0.246295
IL1F7	-1.02618	8.18625	-5.45362	0.000186783	0.00115789	0.241297
ARV1	1.56031	6.87209	5.45019	0.000187767	0.00116335	0.235771
QRFP	1.82771	5.00014	5.44823	0.000188331	0.00116564	0.232619
RAB9B	-1.18664	6.06626	-5.44623	0.000188912	0.00116828	0.229378
E2F3	-1.54743	4.99027	-5.44247	0.000190004	0.00117248	0.223322
BMP6	1.2395	4.78949	5.43376	0.000192565	0.00118593	0.209246
BOK	-1.28097	7.54521	-5.4307	0.000193472	0.00118957	0.204306
GIMAP1	1.54977	4.57743	5.4279	0.000194307	0.00119405	0.19978
C7orf58	-1.599	4.67969	-5.4264	0.000194753	0.00119615	0.197368
TIMD4	-1.21779	8.05995	-5.42274	0.000195853	0.001202	0.191451
KREMEN1	1.85389	5.22174	5.42185	0.000196123	0.0012026	0.190004
EEF1G	1.51021	10.8428	5.41681	0.000197648	0.00120959	0.181863
FRMD8	1.41306	4.3237	5.4156	0.000198016	0.00121092	0.179904
INHBA	1.65054	5.81252	5.41148	0.000199277	0.00121665	0.173236
IGSF8	1.34669	6.69933	5.40855	0.000200177	0.00122079	0.168496
HTR7	-1.00228	6.26021	-5.40231	0.000202111	0.00122988	0.158395
TIMM8B	1.21486	6.3027	5.40201	0.000202204	0.00122988	0.157907
HSPBP1	1.66582	5.65843	5.39828	0.000203371	0.00123564	0.151861
CTAGE5	2.4999	5.60932	5.39168	0.000205452	0.00124628	0.141163
DCUN1D3	1.18977	4.64895	5.38828	0.000206532	0.00125148	0.135655
MRPS26	1.04685	7.99189	5.38612	0.000207223	0.00125493	0.132144
MYO5C	2.31108	6.85659	5.38019	0.000209128	0.00126518	0.122526
ZFP36L2	1.20305	7.09683	5.37559	0.000210618	0.00127224	0.115068
KDM6B	1.19609	5.89046	5.37281	0.000211525	0.00127559	0.110552
CLDND2	-1.00769	6.61801	-5.37009	0.000212416	0.00127959	0.106135
ACHE	-1.55313	8.71979	-5.369	0.000212774	0.00128038	0.104369
TSPAN32	1.65703	4.52435	5.36349	0.000214595	0.00128928	0.0954141
USP8	-1.42778	4.70758	-5.36294	0.000214776	0.00128968	0.0945267
STIM2	1.42891	4.5925	5.36248	0.000214931	0.00128993	0.0937709
TMEM173	-1.95878	5.27461	-5.36097	0.000215433	0.00129157	0.0913187
SPNS3	-1.85429	5.01827	-5.35822	0.00021635	0.00129569	0.0868575
GPR155	-2.05663	5.96936	-5.35249	0.000218278	0.00130516	0.0775359
NM_021193	-1.10424	7.88805	-5.34859	0.0002196	0.00131012	0.0711942
PDF	1.02624	5.6224	5.34729	0.000220044	0.00131087	0.0690721
PHF21A	1.00236	7.83137	5.3418	0.000221923	0.00131928	0.0601381
NT5E	1.38302	5.55533	5.33614	0.00022388	0.00132951	0.0509163
FAM65C	1.1727	7.79513	5.33435	0.0002245	0.0013318	0.0480098
SOX5	1.08858	6.07242	5.33278	0.000225049	0.00133435	0.0454469
MYH13	-1.58966	4.84904	-5.33	0.000226021	0.00133871	0.0409176
ITGA5	1.01496	10.069	5.32688	0.000227116	0.00134449	0.035844
CHRM2	-1.27046	8.22143	-5.32319	0.000228421	0.00135081	0.029822
VPS25	1.18356	6.43816	5.31917	0.000229852	0.00135784	0.0232657
TMEM18	1.72926	5.77728	5.31355	0.000231867	0.00136689	0.0140976
CD79A	1.73328	8.8698	5.31018	0.000233082	0.00137191	0.00860761
SCAND1	-1.00955	9.19228	-5.30898	0.00023352	0.00137305	0.00663816
KIAA1539	-1.22899	5.77358	-5.29929	0.000237064	0.0013911	-0.00918085
DST	1.02141	4.88361	5.29888	0.000237216	0.00139117	-0.00985364
DPPA4	-1.18932	4.73132	-5.2959	0.000238317	0.00139617	-0.0147147
AGXT2L2	1.3651	5.61191	5.29377	0.000239108	0.00140008	-0.0181957
LRP12	2.04171	5.6816	5.29273	0.000239497	0.00140164	-0.019904
CLDN4	-1.19195	6.58783	-5.28996	0.000240533	0.00140697	-0.0244349
SLC16A2	-1.24851	8.31686	-5.28479	0.000242474	0.00141759	-0.0328745
NOL10	-1.00534	5.76544	-5.28328	0.000243048	0.00141947	-0.0353549
PIGU	1.55503	5.21008	5.28126	0.000243814	0.00142174	-0.0386593
SH2B3	1.22657	5.44588	5.26958	0.000248292	0.00144265	-0.0577696
PAPOLB	-1.03781	4.89109	-5.26859	0.000248676	0.00144413	-0.0593889
AQP8	-1.42255	4.72539	-5.26142	0.000251473	0.00145813	-0.0711338
RGPD8	1.94405	6.48446	5.25004	0.000255986	0.0014805	-0.0898052
ANKRD36	-1.05235	7.32918	-5.24341	0.00025865	0.0014925	-0.100672
IFI30	1.70098	7.18406	5.23752	0.000261047	0.00150132	-0.110353
CDR2L	-1.52804	4.92505	-5.23681	0.000261335	0.00150221	-0.111512
NFKBIA	-1.12329	8.8696	-5.23274	0.000263003	0.00151022	-0.118189
PICALM	-1.96572	5.54589	-5.23244	0.000263128	0.00151022	-0.118689
CYP2D6	1.01481	6.45385	5.22818	0.000264889	0.00151801	-0.125688
LCE1C	-1.228	4.73573	-5.22721	0.000265292	0.00151955	-0.127285
CYB5D1	1.7929	7.36759	5.22652	0.000265576	0.0015204	-0.128408
UBL4A	1.82472	5.4686	5.2243	0.000266504	0.00152417	-0.132068
ZFP161	1.36654	6.57966	5.21779	0.000269234	0.0015359	-0.142761
SFRS12IP1	1.39501	5.18454	5.21287	0.00027132	0.00154546	-0.150864
XPNPEP2	-1.0163	8.68897	-5.21195	0.00027171	0.00154612	-0.152368
COPG	2.6839	5.83371	5.2111	0.000272075	0.0015471	-0.153779
NANOS2	2.13468	4.89159	5.20768	0.000273538	0.00155417	-0.159405
SPATS2L	-1.34454	8.77303	-5.20736	0.000273674	0.00155417	-0.159928
CNRIP1	1.02836	6.38515	5.20605	0.000274236	0.00155579	-0.162079
PDCD7	1.79053	4.85705	5.20472	0.000274812	0.00155828	-0.164281
SHC1	1.65719	5.1531	5.20345	0.000275357	0.00155952	-0.166358
KREMEN2	-1.65734	5.97097	-5.20325	0.000275444	0.00155952	-0.166693
DEFB119	-1.10297	6.36584	-5.19312	0.000279859	0.00158052	-0.183376
DNMT3A	1.03093	5.1025	5.19295	0.000279934	0.00158052	-0.183658
PNMAL1	-1.11182	7.92962	-5.18847	0.000281914	0.00158819	-0.19105
OR5AS1	-1.26059	5.287	-5.18692	0.0002826	0.00159126	-0.193601
RNF41	-1.67492	5.25757	-5.18266	0.000284499	0.00159957	-0.200629
TYW1B	1.17741	4.61268	5.1805	0.000285466	0.0016034	-0.204186
TBC1D2	1.11097	7.13976	5.17893	0.000286174	0.00160658	-0.206785
CANT1	1.17639	6.40681	5.17717	0.000286966	0.00160863	-0.209684
ZNF624	1.56735	5.11573	5.17484	0.00028802	0.00161374	-0.21353
IFRD2	1.08577	6.54949	5.17086	0.000289829	0.00162066	-0.2201
FOXI2	-1.51485	8.45495	-5.1689	0.000290722	0.00162324	-0.223325
WWP2	1.91951	5.49035	5.16752	0.000291356	0.00162598	-0.22561
LSM5	1.06166	5.82181	5.16597	0.000292067	0.00162915	-0.228169
CHN2	-1.4605	4.91869	-5.16243	0.000293699	0.00163663	-0.234013
TGFB2	1.35531	11.7958	5.15614	0.000296626	0.00165051	-0.244415
EIF3CL	1.40375	6.083	5.1539	0.000297673	0.0016547	-0.248108
DCAF15	2.00197	6.69242	5.15311	0.000298046	0.00165582	-0.249423
ACTL6A	-4.56489	7.67996	-5.15258	0.000298293	0.00165582	-0.250291
AZIN1	-1.16836	8.22908	-5.1429	0.000302882	0.00167952	-0.266303
TSPAN2	1.88377	6.96252	5.13601	0.000306197	0.00169436	-0.277719
PLSCR5	1.31285	4.81672	5.13578	0.000306307	0.00169436	-0.278094
TMEM150C	-1.5273	5.13719	-5.13428	0.000307033	0.00169755	-0.280579
HDDC3	1.2613	5.62794	5.13355	0.000307385	0.00169866	-0.28178
TSPAN1	1.01281	8.82337	5.13268	0.000307809	0.00170017	-0.283225
EDN2	-1.65401	6.90604	-5.12444	0.000311843	0.00171825	-0.296878
C17orf96	-1.40082	4.7015	-5.12231	0.000312894	0.0017232	-0.300405
SYT13	-1.19287	6.33677	-5.12062	0.000313732	0.00172637	-0.303209
LGALS7B	-1.43164	5.3545	-5.11985	0.000314114	0.0017274	-0.304485
ARMCX6	1.12196	5.1273	5.11419	0.000316938	0.00173947	-0.313869
RAB3IP	1.15177	4.43346	5.11418	0.000316942	0.00173947	-0.313884
CLK1	1.25799	4.37506	5.11225	0.000317913	0.00174235	-0.31709
C1orf210	1.30974	4.41279	5.10681	0.000320659	0.00175485	-0.326109
ERI2	1.28199	5.22489	5.10515	0.000321504	0.00175863	-0.328867
TMEM198	1.90848	5.81627	5.09863	0.000324842	0.00177431	-0.339696
C5orf39	-1.01369	6.52989	-5.09794	0.000325197	0.00177464	-0.34084
AUP1	1.00415	6.81109	5.0979	0.000325217	0.00177464	-0.340904
PHAX	1.45514	5.34482	5.09545	0.000326484	0.00177897	-0.344979
FERMT2	1.28457	7.44093	5.09407	0.000327195	0.00178113	-0.347259
OR6K2	-1.05236	8.66414	-5.09135	0.000328608	0.00178452	-0.351776
PIWIL4	1.36355	4.42186	5.08897	0.000329851	0.00178939	-0.355734
EVI5L	-2.94618	5.52926	-5.08647	0.000331162	0.00179495	-0.359893
CDY1B	-1.14895	5.28292	-5.08277	0.000333113	0.00180379	-0.36605
USP27X	1.43126	4.99664	5.08126	0.000333908	0.00180723	-0.368549
KIAA1984	1.3369	4.97224	5.07873	0.000335253	0.00181191	-0.372763
SHC4	1.26469	4.69021	5.07353	0.00033803	0.00182517	-0.381406
ULBP3	-1.13461	6.70541	-5.07263	0.000338515	0.00182692	-0.382911
PCLO	-1.27435	5.61475	-5.06894	0.000340505	0.00183561	-0.389053
CD52	1.4313	5.94372	5.06213	0.000344212	0.00184971	-0.400399
ATP11C	-2.24056	4.91686	-5.05899	0.000345931	0.0018563	-0.40562
WBP5	1.15967	6.97925	5.05799	0.000346482	0.00185837	-0.407288
TMEM190	1.01318	5.79706	5.05686	0.000347107	0.00185996	-0.409177
LAPTM4B	-2.16143	6.55724	-5.05235	0.0003496	0.00186889	-0.416677
RAB18	-1.26522	5.08046	-5.05201	0.00034979	0.00186902	-0.417244
ALDH16A1	1.38951	5.26769	5.04975	0.000351054	0.00187489	-0.421026
EYA1	-1.06992	8.11008	-5.04932	0.00035129	0.00187526	-0.421728
ACOT13	1.20482	6.24292	5.04823	0.000351904	0.00187677	-0.423559
IGFN1	-1.97283	4.93943	-5.04541	0.000353487	0.00188432	-0.428261
VEGFC	1.507	4.46829	5.03593	0.000358858	0.00191025	-0.444062
LMTK3	-1.50827	5.73211	-5.03264	0.000360749	0.00191941	-0.449566
MYH9	-1.3484	5.10752	-5.02839	0.000363199	0.00192972	-0.456658
OR1N1	-1.02079	7.74658	-5.02663	0.00036422	0.00193333	-0.4596
FARSB	1.3698	6.12664	5.02383	0.00036585	0.00194053	-0.464278
GLIPR1	-1.67081	4.65022	-5.02345	0.00036607	0.00194053	-0.464906
C18orf34	-1.66791	6.39183	-5.01863	0.000368896	0.00195264	-0.472962
MYL2	1.45651	5.65968	5.01702	0.000369847	0.00195521	-0.475659
DDX27	1.10812	7.02289	5.00709	0.000375756	0.00198245	-0.49226
GJC1	-2.16419	6.13903	-5.00413	0.000377533	0.0019909	-0.497203
PRPS1	-1.06467	6.27916	-5.00116	0.000379329	0.00199851	-0.502174
LMO4	1.17622	6.28748	4.99768	0.000381445	0.00200685	-0.507999
TNXB	-1.5928	4.78922	-4.99363	0.000383924	0.00201695	-0.514783
DEFB110	-1.41224	5.109	-4.99357	0.000383958	0.00201695	-0.514877
KLHL22	-1.15962	4.60135	-4.99095	0.000385569	0.0020229	-0.519262
TLE3	1.18936	6.18625	4.98937	0.000386549	0.0020271	-0.521921
FKBP10	1.52069	4.66031	4.98879	0.000386908	0.00202803	-0.522891
LPP	1.64333	5.45004	4.98772	0.000387568	0.00203055	-0.524675
NM_152739	-1.24468	5.07411	-4.98634	0.000388427	0.00203411	-0.526995
OSTF1	1.08816	5.20907	4.97749	0.000393967	0.00205979	-0.541823
MCEE	1.01739	4.74684	4.97747	0.000393979	0.00205979	-0.541857
MPZL2	1.03366	7.57907	4.97705	0.000394241	0.00205979	-0.542553
DGUOK	1.17456	7.38672	4.97622	0.000394769	0.00206157	-0.543955
ZNF503	1.33145	5.77477	4.97594	0.000394947	0.00206157	-0.544425
GADD45GIP1	1.19815	6.34308	4.97213	0.000397361	0.0020713	-0.550805
ZNF275	1.04176	4.31829	4.97099	0.000398089	0.00207318	-0.552722
COL4A6	1.09171	5.28768	4.96776	0.000400154	0.00208106	-0.558139
AIRE	-1.38793	6.50773	-4.96415	0.000402476	0.00208929	-0.564198
C9orf169	1.07793	6.94843	4.94896	0.000412401	0.00213493	-0.5897
ITGA11	1.01041	4.8278	4.94839	0.000412778	0.0021359	-0.590655
CYTH4	1.52456	4.83193	4.94643	0.000414085	0.00214168	-0.593964
ADORA2B	-1.45555	5.03634	-4.94535	0.000414799	0.00214439	-0.595768
TTC9C	1.00393	5.28296	4.94174	0.000417213	0.0021549	-0.601842
SELPLG	1.38067	4.59779	4.94087	0.000417794	0.00215692	-0.603299
PAQR9	-1.17794	4.73713	-4.93831	0.000419519	0.00216483	-0.607612
LZTS2	1.01889	6.63138	4.93716	0.000420292	0.0021669	-0.609539
RALA	-1.09723	6.50018	-4.93504	0.00042173	0.00217064	-0.613112
MAP4	1.08437	4.82856	4.93473	0.000421935	0.00217064	-0.613623
OXA1L	1.0908	7.95263	4.92853	0.000426164	0.00218883	-0.624059
PCNP	-1.74006	7.04221	-4.92517	0.000428474	0.002198	-0.629718
POLRMT	1.2214	4.45595	4.91865	0.000432991	0.00221714	-0.640691
PLXND1	1.15436	5.16457	4.91661	0.000434414	0.00222342	-0.644125
SLC22A25	1.12907	5.79006	4.91441	0.000435958	0.00223003	-0.647836
RBM20	1.79312	11.7505	4.91288	0.000437031	0.00223378	-0.650409
INTU	2.1937	5.53698	4.9085	0.000440129	0.0022486	-0.6578
ATF5	2.96827	5.79984	4.90614	0.000441802	0.00225409	-0.66177
CTSL1	1.10809	5.45356	4.90342	0.000443743	0.00226093	-0.666357
MAP7D3	-1.34738	4.54241	-4.90218	0.000444629	0.00226442	-0.668443
RNF130	1.5364	8.74174	4.90113	0.000445385	0.00226639	-0.67022
LMAN1	1.12368	5.07535	4.89982	0.000446326	0.00226903	-0.672429
DCBLD1	1.00732	5.13295	4.89395	0.000450567	0.00228539	-0.682323
UBE2Q1	1.42761	7.25983	4.89319	0.000451126	0.0022872	-0.683621
SIX3	-1.56722	6.742	-4.89156	0.000452311	0.00229116	-0.686365
CTBP2	-1.13359	8.72488	-4.8816	0.000459641	0.00231789	-0.703181
PIK3R4	1.35382	6.35144	4.87618	0.000463683	0.00233619	-0.71234
SPO11	1.25376	4.98234	4.86787	0.000469946	0.00236248	-0.726372
TBPL1	1.34211	5.0583	4.86655	0.000470956	0.00236441	-0.728618
LAMA2	1.05566	5.60318	4.86415	0.000472783	0.00237252	-0.732666
PLEKHA6	1.19164	5.58696	4.85912	0.000476649	0.00238495	-0.741183
FAM64A	1.9354	5.63067	4.84389	0.00048854	0.0024386	-0.76695
SLC25A43	1.71672	5.50828	4.84259	0.000489574	0.0024416	-0.769161
TUBB3	-2.39028	5.86686	-4.83947	0.000492055	0.00245289	-0.774446
ZNF607	1.14342	5.16232	4.83826	0.000493018	0.0024563	-0.776491
ACRV1	1.77403	4.54612	4.83807	0.000493173	0.0024563	-0.77682
KBTBD7	1.36066	4.62264	4.83696	0.000494063	0.00245965	-0.778704
CHST6	1.39924	7.27492	4.83337	0.000496941	0.00247092	-0.784777
SNRPA1	1.26112	6.23638	4.83184	0.000498179	0.00247578	-0.787378
FAM195A	1.29048	6.45664	4.82941	0.000500146	0.00248228	-0.791499
OR9G9	-1.41363	9.20342	-4.82774	0.000501499	0.00248615	-0.794323
ZGLP1	-1.02068	5.1948	-4.82764	0.000501585	0.00248615	-0.794502
MIDN	-1.39472	8.06509	-4.82451	0.000504136	0.0024966	-0.799804
ART4	-1.2009	8.4376	-4.82266	0.000505649	0.00250162	-0.802938
UBA5	-1.16385	5.06711	-4.82137	0.000506709	0.00250355	-0.805127
EIF2B5	1.00504	6.11746	4.82118	0.000506869	0.00250355	-0.805458
KCNAB1	-1.66793	10.0217	-4.81474	0.000512191	0.00251883	-0.816375
EPHB2	-1.76852	5.90468	-4.80628	0.000519287	0.00254597	-0.830756
F8A1	1.05167	8.28865	4.80268	0.000522332	0.0025592	-0.836868
MAFK	-1.18049	6.41044	-4.79989	0.000524705	0.00256585	-0.841603
ACTR1A	-1.0247	5.09219	-4.79816	0.000526182	0.00256974	-0.844541
CAPN5	-1.33523	5.42872	-4.79585	0.000528159	0.00257828	-0.848462
FAM110C	1.37743	5.44132	4.79194	0.000531531	0.00259138	-0.855111
KATNB1	-1.6632	6.10106	-4.78956	0.000533593	0.00259808	-0.859157
SLITRK4	-1.01204	4.73068	-4.78297	0.000539349	0.00262009	-0.87037
ANGPTL4	1.5884	6.05144	4.77979	0.000542152	0.00262956	-0.875786
KRT86	-1.19275	7.59571	-4.77821	0.000543544	0.00263405	-0.878465
ADRB2	-1.12924	6.18981	-4.77772	0.000543986	0.00263461	-0.879314
DHX37	-1.35006	4.87215	-4.77639	0.000545158	0.00263623	-0.881563
CCR7	1.64286	5.15497	4.77442	0.000546912	0.00264243	-0.884919
SPCS1	1.43664	7.42204	4.76723	0.000553366	0.00266564	-0.897175
NDUFS3	1.27702	7.5012	4.75869	0.00056112	0.00269713	-0.911712
CTSG	1.21901	5.66685	4.75578	0.0005638	0.00270717	-0.916688
OR1M1	-1.34801	5.88015	-4.75444	0.000565029	0.00271062	-0.918962
TMEM14A	1.19529	5.29837	4.7541	0.000565342	0.00271062	-0.919542
MTSS1L	1.74899	6.01555	4.74271	0.000575957	0.00275101	-0.93897
PTCD3	-1.23097	4.99961	-4.74194	0.000576681	0.0027533	-0.940282
C17orf79	1.2001	6.26385	4.74076	0.000577796	0.0027563	-0.942301
COL9A2	1.33504	6.90338	4.74025	0.000578279	0.00275635	-0.943173
CISH	1.04184	6.78151	4.737	0.000581356	0.00276353	-0.948715
C1orf128	2.05954	5.40915	4.73685	0.000581498	0.00276353	-0.948969
NME4	-1.3305	6.58054	-4.73411	0.00058411	0.00277471	-0.95365
ATG9A	-2.84651	6.39574	-4.73359	0.000584607	0.0027759	-0.954539
DPT	1.08366	4.50811	4.73269	0.000585471	0.00277884	-0.956081
C2orf64	1.45155	4.47127	4.73142	0.000586689	0.00278345	-0.958251
C10orf35	1.30375	4.64939	4.72771	0.000590259	0.00279686	-0.964586
FKBP7	1.73407	6.71559	4.72686	0.000591074	0.00279955	-0.966026
SF3B2	1.05691	6.92522	4.72387	0.000593978	0.00281212	-0.971143
MURC	-1.66608	5.26361	-4.72168	0.000596113	0.00281751	-0.97489
FAM118A	1.02979	6.77913	4.71874	0.000598989	0.002828	-0.979916
NEXN	-1.37613	5.05321	-4.71012	0.000607499	0.00286175	-0.994644
FZR1	-1.82	6.72703	-4.70845	0.000609166	0.00286602	-0.997506
DTHD1	-1.09292	6.75422	-4.70724	0.00061038	0.00286818	-0.999584
RAB21	1.79155	5.76547	4.70723	0.000610385	0.00286818	-0.999592
AMD1	-1.32818	4.69503	-4.70311	0.000614518	0.00288344	-1.00664
TESC	1.30578	4.85334	4.69881	0.000618874	0.00289963	-1.01401
QSOX2	-1.0489	5.83189	-4.68952	0.000628368	0.00293316	-1.0299
IRF1	1.44808	6.04547	4.68853	0.000629392	0.00293673	-1.0316
LMNB2	1.47021	6.63254	4.67993	0.000638351	0.00297208	-1.04635
ST6GALNAC1	2.06785	4.77242	4.67944	0.000638862	0.00297232	-1.04719
IRAK2	1.33889	5.94132	4.66672	0.000652353	0.0030225	-1.06899
CCDC86	-1.30684	5.34754	-4.66473	0.000654494	0.0030283	-1.07241
POU1F1	-1.21139	4.83689	-4.66459	0.000654645	0.0030283	-1.07265
TAX1BP1	1.30711	5.88997	4.66322	0.000656124	0.00303128	-1.07501
MRPL50	1.39294	5.88748	4.66239	0.000657012	0.00303181	-1.07642
H3F3B	-1.23562	8.53374	-4.66162	0.000657844	0.00303441	-1.07774
FITM1	1.09625	5.20268	4.6592	0.000660477	0.00304406	-1.08191
FAM98B	-1.17259	7.4646	-4.65579	0.000664188	0.00305992	-1.08775
ARHGAP1	-1.09451	5.12668	-4.65445	0.000665657	0.00306084	-1.09006
NRGN	-1.03385	6.96544	-4.65437	0.000665743	0.00306084	-1.09019
PSMB5	-1.30112	4.8372	-4.63857	0.000683303	0.00312933	-1.11735
EFNB2	-1.49907	5.82088	-4.63846	0.000683423	0.00312933	-1.11753
APEX2	-1.28729	4.76668	-4.63754	0.000684454	0.00313032	-1.11911
TKT	-1.66888	6.37897	-4.62841	0.000694844	0.00317014	-1.13482
WDR43	1.27747	5.33272	4.61427	0.000711251	0.00323585	-1.15916
NDUFAF1	1.30615	5.90644	4.61345	0.000712216	0.00323763	-1.16057
PGRMC2	-1.42615	4.83072	-4.60622	0.000720763	0.00326729	-1.17301
PCDH20	-1.09352	5.09989	-4.60486	0.000722388	0.00327203	-1.17536
MESDC2	-1.14532	5.62486	-4.59664	0.000732275	0.00330626	-1.18953
C15orf52	-1.24366	6.25721	-4.59663	0.000732286	0.00330626	-1.18954
EFNA3	1.12081	5.19152	4.59569	0.000733429	0.00331009	-1.19117
PCYOX1L	1.26604	5.88236	4.59129	0.000738781	0.00332893	-1.19875
PRRT2	-1.42404	7.99351	-4.58545	0.000745957	0.00335458	-1.20882
FAM50B	1.0719	4.29437	4.56941	0.000766049	0.00343128	-1.23653
F2RL1	-2.03682	5.23314	-4.56832	0.00076743	0.00343474	-1.2384
EDAR	1.92619	4.81394	4.56751	0.000768458	0.00343798	-1.2398
VAMP4	1.18285	4.68499	4.56428	0.000772589	0.00345237	-1.24539
DRGX	-1.09717	5.1811	-4.56118	0.000776564	0.00346055	-1.25073
CNGA1	-1.56088	7.81705	-4.55404	0.000785825	0.00349081	-1.26308
C19orf53	1.19879	6.78026	4.55335	0.000786727	0.00349207	-1.26428
MAPK12	-1.03093	6.14174	-4.54877	0.000792732	0.00351734	-1.2722
HLA-DRA	2.81167	5.87208	4.54288	0.000800516	0.00354909	-1.28238
PAX1	1.88276	9.07426	4.54182	0.000801932	0.00355258	-1.28422
EDNRA	-1.42798	9.20022	-4.53278	0.000814061	0.00359864	-1.29986
STAC2	1.0969	4.49552	4.53167	0.000815577	0.00360087	-1.3018
NLN	1.59877	5.04028	4.53158	0.0008157	0.00360087	-1.30195
GYG2	1.02065	6.64351	4.53055	0.000817097	0.00360422	-1.30374
EPB41L5	1.55558	4.65625	4.53018	0.000817591	0.00360499	-1.30437
FBRS	-1.09549	6.12056	-4.52431	0.000825619	0.00362814	-1.31454
C11orf67	1.20884	5.88154	4.52418	0.000825799	0.00362814	-1.31477
ISM2	-1.39226	6.30295	-4.52399	0.000826051	0.00362814	-1.31509
LGI1	1.10615	7.50909	4.52374	0.000826405	0.00362828	-1.31553
PPIL1	1.2203	5.43649	4.51971	0.00083196	0.00364807	-1.32251
OSTBETA	-1.01974	7.55781	-4.51849	0.000833647	0.00365157	-1.32462
IFT172	1.08519	4.90249	4.51562	0.000837646	0.00366512	-1.3296
FAM83H	-1.38752	6.12386	-4.51171	0.000843117	0.00368306	-1.33638
C1orf227	-1.00147	5.07648	-4.50741	0.000849174	0.00370379	-1.34384
POU5F1B	-1.03682	5.49581	-4.50688	0.000849919	0.00370561	-1.34475
MYBL1	-1.00671	5.37324	-4.49698	0.000864065	0.00375714	-1.36194
GTF2H1	1.01952	6.00089	4.49674	0.000864403	0.00375716	-1.36234
OCA2	-1.0038	5.43832	-4.49361	0.000868933	0.00377	-1.36778
ACP5	-1.29057	6.82674	-4.48466	0.000881995	0.00381309	-1.38332
DEDD	-2.94036	6.30422	-4.47241	0.000900232	0.00387989	-1.40462
TGFBR2	2.3488	6.99455	4.4722	0.000900534	0.00387989	-1.40497
COBLL1	-1.07069	4.6216	-4.46985	0.000904082	0.0038922	-1.40906
PTPN12	1.01305	5.37757	4.46867	0.000905862	0.00389838	-1.41111
CRH	-1.3782	5.19354	-4.46515	0.000911216	0.00391844	-1.41724
CCDC28A	1.04977	4.611	4.46483	0.000911698	0.00391902	-1.41779
FKSG83	-1.13448	6.57791	-4.46451	0.000912187	0.00391963	-1.41835
SNAP47	1.05022	6.54482	4.46162	0.000916603	0.00393561	-1.42337
SETD6	-1.92906	5.26411	-4.45945	0.00091994	0.00394544	-1.42715
PVRL2	-1.28292	8.14422	-4.45796	0.000922237	0.0039523	-1.42975
ZNF721	1.3529	4.4173	4.44787	0.000937926	0.00400132	-1.4473
FSCN3	1.39917	5.52417	4.44381	0.000944324	0.0040271	-1.45437
C14orf43	1.49484	8.86785	4.44356	0.000944717	0.00402725	-1.4548
CDKN1A	-1.81991	5.2735	-4.44289	0.000945781	0.00403027	-1.45597
CCT3	-1.76725	5.44507	-4.44172	0.000947633	0.00403664	-1.45801
C10orf84	1.42582	6.25425	4.4333	0.000961098	0.00408298	-1.47268
FYTTD1	-1.08283	5.60777	-4.43007	0.000966316	0.00409923	-1.47832
RELT	-2.03216	6.12889	-4.42697	0.000971354	0.00411596	-1.48372
SORBS3	1.47322	7.54	4.42272	0.000978298	0.00413918	-1.49113
MICAL3	-1.23703	6.65329	-4.42218	0.00097918	0.00414136	-1.49207
XRCC5	-1.69406	5.88439	-4.41142	0.000997025	0.0042072	-1.51085
DEK	-1.07554	7.85435	-4.41124	0.000997317	0.0042072	-1.51115
ENPP2	-1.07844	5.11125	-4.40244	0.00101216	0.00426014	-1.52652
RUFY2	-1.13204	9.79271	-4.4013	0.00101411	0.00426675	-1.52852
CFL2	1.00517	5.05222	4.39055	0.00103259	0.00432585	-1.54729
FLOT2	1.03195	5.65537	4.39024	0.00103314	0.00432585	-1.54784
SP3	-1.00458	5.08366	-4.38484	0.00104255	0.00435343	-1.55727
SNRNP27	1.00198	6.33678	4.38	0.00105108	0.00437668	-1.56574
CREBBP	-1.0017	7.76575	-4.37653	0.00105723	0.00439903	-1.5718
C1orf50	1.31056	4.72428	4.37498	0.00106	0.00440893	-1.57452
ASAP2	1.17881	11.4686	4.3736	0.00106246	0.00441592	-1.57693
BTC	-1.28363	5.86534	-4.37013	0.0010687	0.00443336	-1.58301
MRPL27	1.06978	6.37436	4.36995	0.00106901	0.00443336	-1.58332
AHDC1	1.1353	6.60621	4.36789	0.00107272	0.00444386	-1.58692
SNRNP70	1.12758	4.7758	4.36512	0.00107775	0.00445813	-1.59177
LOXL2	-1.17247	8.19466	-4.36368	0.00108036	0.00446403	-1.59428
TARP	1.55709	4.3847	4.36323	0.00108119	0.00446419	-1.59508
ERBB2	1.09142	6.84106	4.36054	0.00108608	0.00447786	-1.59977
SLC23A3	-1.29454	8.64716	-4.35616	0.00109413	0.00450446	-1.60744
FMO5	-1.37551	4.71335	-4.35428	0.00109761	0.00451714	-1.61074
ARHGEF11	-1.29571	4.68137	-4.34819	0.00110895	0.00455334	-1.62142
CCDC24	1.4151	6.10369	4.34678	0.00111158	0.00455905	-1.62388
CORO1C	-1.18943	4.85335	-4.34643	0.00111223	0.00455905	-1.62449
TMPRSS2	-1.13222	8.40434	-4.34367	0.00111743	0.00457591	-1.62934
EXOSC5	1.34885	5.62108	4.33977	0.00112481	0.0045973	-1.63618
C6orf97	-1.87036	4.9627	-4.33782	0.00112852	0.00460298	-1.63959
NOP10	1.08542	8.87675	4.33775	0.00112865	0.00460298	-1.63971
TRIP4	1.51104	4.92949	4.33135	0.00114091	0.00463625	-1.65093
FBXL7	1.40762	4.49457	4.331	0.00114159	0.00463737	-1.65155
C7orf47	1.55941	6.26971	4.33041	0.00114272	0.00463752	-1.65258
HLA-DMA	-1.02806	7.2118	-4.3275	0.00114835	0.00465796	-1.65768
DDX41	1.13813	5.46539	4.32731	0.00114872	0.00465796	-1.65802
MEIS3	1.05062	6.77849	4.32642	0.00115044	0.00466158	-1.65957
FHL2	-1.10997	5.65485	-4.32615	0.00115097	0.00466206	-1.66005
IL16	1.45079	4.43885	4.32326	0.00115661	0.00467819	-1.66512
PPP3CA	1.11309	6.15202	4.32278	0.00115756	0.00468034	-1.66597
DCDC2	-1.6608	5.73957	-4.32164	0.00115977	0.00468762	-1.66796
OSMR	-1.10488	5.25248	-4.32029	0.00116244	0.00469671	-1.67034
LYPLAL1	1.40246	5.46519	4.31734	0.00116825	0.00471008	-1.67552
FLRT3	1.71092	4.66375	4.31677	0.00116937	0.00471126	-1.67652
LAMB3	1.20663	7.01974	4.31364	0.00117558	0.00472952	-1.68201
ADCY7	1.67143	5.42277	4.30983	0.00118316	0.00475157	-1.68869
TUBB2B	3.32945	6.33364	4.30809	0.00118665	0.00476221	-1.69175
FTHL17	-1.41124	5.00387	-4.30713	0.00118859	0.00476829	-1.69344
SPANXA2	-1.00724	5.12885	-4.30461	0.00119366	0.00477846	-1.69786
DEFA6	-1.36243	5.1282	-4.30142	0.00120013	0.00480095	-1.70347
STOX1	-1.13435	7.96711	-4.29516	0.00121291	0.00483497	-1.71447
SCN8A	-1.06768	6.43808	-4.29433	0.00121461	0.00484004	-1.71592
COL4A1	-2.38195	7.4356	-4.2904	0.00122274	0.00486557	-1.72285
SGSM3	-1.03176	4.58924	-4.28953	0.00122454	0.00486868	-1.72437
KIF1B	1.11929	5.05328	4.28908	0.00122548	0.00486961	-1.72517
RXRA	-1.32854	7.31295	-4.28146	0.0012414	0.00492238	-1.73856
PKHD1	1.54949	5.49139	4.28006	0.00124435	0.00492725	-1.74102
FADS1	1.38328	5.59178	4.27881	0.001247	0.00493354	-1.74323
MRPL19	-1.05338	4.93668	-4.27843	0.00124779	0.00493354	-1.74388
FNDC3B	-2.22362	8.38478	-4.27759	0.00124957	0.00493756	-1.74537
LYZL1	-1.214	5.0674	-4.27611	0.0012527	0.00494821	-1.74797
HNRNPA0	1.42141	4.48964	4.26897	0.00126797	0.00500327	-1.76053
PRPS2	-1.39562	5.52698	-4.26828	0.00126945	0.00500737	-1.76175
GATAD1	1.28767	4.81809	4.25957	0.00128838	0.00506786	-1.77709
C12orf10	1.12475	4.82863	4.25907	0.00128946	0.00506881	-1.77797
SORT1	1.19794	5.30314	4.24218	0.001327	0.00519268	-1.80773
ANP32B	1.10437	10.1547	4.23142	0.00135151	0.00526306	-1.8267
ADAM9	-2.00052	5.2445	-4.22853	0.00135818	0.0052854	-1.83181
JAK2	1.29563	5.33227	4.22715	0.00136136	0.00529414	-1.83424
PDSS2	1.22508	4.6229	4.22564	0.00136488	0.00530234	-1.83691
ABCC10	-1.46133	5.45867	-4.22317	0.00137062	0.00532099	-1.84126
RAB3IL1	1.31773	5.27096	4.22237	0.00137249	0.00532294	-1.84268
DACT2	-1.03028	4.30976	-4.22235	0.00137254	0.00532294	-1.84271
FTH1	1.28915	7.32037	4.21967	0.00137882	0.00534364	-1.84745
SLC24A3	1.04413	6.88262	4.20839	0.00140557	0.00542685	-1.86736
SH3BP1	-1.07209	4.80664	-4.20327	0.00141789	0.00547067	-1.87641
RBBP5	-1.1894	6.09223	-4.20171	0.00142167	0.00548338	-1.87916
KRT8	-1.76566	10.7885	-4.20139	0.00142244	0.00548448	-1.87972
C9orf167	-1.15413	5.34562	-4.19799	0.00143072	0.00550701	-1.88574
PDE5A	-1.138	4.8109	-4.19776	0.00143128	0.00550729	-1.88614
TAF5L	1.00298	5.44827	4.19603	0.0014355	0.00552166	-1.8892
ADAMTS9	-1.16292	4.99292	-4.19336	0.00144207	0.00554124	-1.89392
KRTAP19-4	-1.23738	4.55174	-4.19192	0.0014456	0.00555106	-1.89646
KDELR1	1.41555	6.35303	4.18128	0.00147209	0.00562791	-1.91527
PHB	-1.08374	6.69853	-4.17807	0.00148019	0.00564411	-1.92095
FAM160B2	1.19549	6.06288	4.17533	0.00148714	0.005666	-1.92581
NFATC2IP	-1.17677	7.70351	-4.17516	0.00148757	0.005666	-1.92611
MXD4	-1.05146	6.76036	-4.17387	0.00149085	0.00567086	-1.92839
HIST1H4I	2.27694	6.37634	4.17027	0.00150005	0.00570009	-1.93476
SPOCD1	-1.43643	5.16752	-4.16766	0.00150676	0.00571791	-1.93938
ZNF337	1.75177	5.32233	4.16743	0.00150734	0.00571804	-1.93978
CBFA2T2	-1.68208	4.91497	-4.1658	0.00151155	0.00572646	-1.94267
G6PC2	-1.10369	5.24119	-4.16346	0.00151761	0.00574112	-1.94681
CHST14	1.05868	6.2473	4.16222	0.00152083	0.00574112	-1.94901
ARHGEF1	-1.33329	10.5055	-4.15946	0.00152802	0.00576373	-1.95389
CLCN2	1.32873	7.06975	4.15924	0.00152861	0.00576403	-1.95429
CXCL1	-2.17931	8.84863	-4.15529	0.00153896	0.00579727	-1.96128
SUV420H1	1.94712	6.45407	4.153	0.00154501	0.0058123	-1.96534
TAC3	-1.09781	8.12265	-4.14889	0.00155592	0.00584947	-1.97263
GTF2A2	1.03233	6.92354	4.14613	0.00156327	0.00587319	-1.9775
CDK4	1.404	5.29329	4.14436	0.00156804	0.00588592	-1.98066
EGR2	-1.2702	6.71359	-4.14022	0.00157919	0.00591528	-1.98799
LBR	1.23273	7.04675	4.13389	0.00159639	0.00597379	-1.99921
BHLHE41	-1.06891	5.49457	-4.12959	0.00160821	0.00600638	-2.00684
RNF222	-1.15487	4.43423	-4.12794	0.00161277	0.00601914	-2.00977
ZNF764	1.31084	4.88477	4.12694	0.00161553	0.00602686	-2.01154
KRTAP21-1	1.125	5.80762	4.12279	0.00162706	0.00605647	-2.0189
ZNF334	-1.09099	5.87953	-4.11492	0.00164919	0.00612304	-2.03287
ADRA1A	-1.00884	9.96918	-4.113	0.00165461	0.00613678	-2.03627
PCDHB4	1.09169	4.10821	4.11187	0.00165782	0.00614358	-2.03828
ACADL	-1.11873	5.42501	-4.11178	0.00165808	0.00614358	-2.03844
C3orf30	-1.19702	4.82298	-4.1073	0.00167088	0.00618589	-2.04639
PLCH2	1.12902	5.00175	4.10709	0.0016715	0.00618589	-2.04678
GNG2	1.45642	5.89499	4.10702	0.00167168	0.00618589	-2.04689
LOC728410	1.11704	7.67182	4.09758	0.001699	0.00626646	-2.06366
TMEM175	1.37028	6.73804	4.09666	0.00170171	0.00627122	-2.0653
PRSS23	-2.02702	6.16253	-4.09631	0.00170273	0.006272	-2.06592
FOLH1	-1.03497	4.73241	-4.09035	0.00172023	0.00632618	-2.0765
SLC44A1	1.56147	5.16669	4.08996	0.00172141	0.00632818	-2.07721
CLEC4A	-1.11781	5.63018	-4.08886	0.00172465	0.00633623	-2.07915
TES	-1.95633	5.98961	-4.08843	0.00172593	0.00633889	-2.07992
DAK	-2.39373	5.65795	-4.08161	0.00174629	0.00639164	-2.09205
MBP	1.49696	6.18142	4.08153	0.00174652	0.00639164	-2.09218
THUMPD1	1.31319	5.60919	4.07988	0.00175149	0.00640775	-2.09512
ZBTB26	-1.38719	5.13566	-4.078	0.00175717	0.00641816	-2.09847
WDR83	-1.68087	5.31579	-4.07613	0.00176281	0.00643491	-2.10178
SYNPO2	-1.34124	5.43829	-4.07362	0.00177045	0.00645832	-2.10625
RARRES1	-1.2518	5.53208	-4.07303	0.00177225	0.00646278	-2.1073
ZNF680	-1.03387	4.8184	-4.06562	0.00179499	0.00652466	-2.12048
SLC5A1	1.05525	4.23598	4.0618	0.00180684	0.00655298	-2.12728
PTRF	1.06507	9.2596	4.05188	0.00183798	0.00664672	-2.14494
IFT27	1.048	6.27851	4.05135	0.00183965	0.00664851	-2.14588
ANKRD33B	-1.07287	4.84175	-4.05012	0.00184355	0.00665408	-2.14807
NDUFA6	1.20146	7.96873	4.04903	0.00184702	0.00666417	-2.15001
DOK1	1.11226	7.902	4.04504	0.00185978	0.00669557	-2.15713
LIPA	1.31781	4.89222	4.0426	0.0018676	0.00671945	-2.16147
MYOD1	-2.18645	4.79461	-4.03799	0.00188253	0.0067581	-2.16969
LRRC8B	1.46192	5.14387	4.03439	0.00189424	0.00679338	-2.1761
CTNNAL1	-1.21252	4.66271	-4.03345	0.00189733	0.00679825	-2.17778
PPP1R7	1.09453	7.2232	4.03108	0.00190509	0.00681743	-2.182
PPA1	-1.90948	6.50768	-4.02987	0.00190907	0.00682735	-2.18415
AGRN	-2.73686	8.07955	-4.02834	0.00191413	0.00684327	-2.18689
PEG10	-1.45277	9.43849	-4.02782	0.00191585	0.00684725	-2.18781
OVCH1	-1.20659	4.69435	-4.02468	0.00192627	0.00687798	-2.19342
RWDD2A	-1.29347	5.32622	-4.0039	0.00199666	0.00707786	-2.23048
OR10A5	-1.04429	7.03093	-4.00304	0.00199964	0.00708622	-2.23202
ELFN2	-1.7159	4.80488	-3.99776	0.00201798	0.00713778	-2.24144
KTI12	1.07582	4.9236	3.98527	0.00206205	0.00726863	-2.26374
YWHAE	1.014	5.34793	3.98338	0.00206882	0.00728052	-2.26712
KHDRBS3	-1.24751	4.8041	-3.98052	0.00207909	0.00730437	-2.27223
DPP10	1.17848	5.64439	3.97931	0.00208342	0.00731658	-2.27438
MAPK1	1.45745	4.57391	3.97063	0.002115	0.00739757	-2.2899
FAM20C	1.23624	5.19794	3.96967	0.00211851	0.00740757	-2.29161
C16orf73	1.08712	4.7697	3.96745	0.00212667	0.00742993	-2.29558
DPF2	1.32775	6.97811	3.96517	0.00213508	0.00745043	-2.29965
WDR78	1.40172	4.50534	3.96512	0.00213526	0.00745043	-2.29974
RHOBTB3	1.48894	5.2686	3.96509	0.00213538	0.00745043	-2.2998
HSD17B14	1.08281	5.52804	3.9626	0.00214462	0.00747803	-2.30425
TNIP3	-1.00236	8.15305	-3.96141	0.00214906	0.0074912	-2.30638
KRT7	-1.16651	11.6014	-3.95709	0.00216521	0.0075382	-2.3141
FRAT2	1.41993	4.97423	3.95579	0.00217008	0.00755285	-2.31642
CKS2	1.42522	6.57753	3.94764	0.00220099	0.00764395	-2.33101
CDK10	-1.12158	8.31768	-3.94287	0.00221927	0.00769797	-2.33954
CLDN15	1.35545	5.567	3.94213	0.00222215	0.00770558	-2.34087
ZNF443	-1.10835	4.81426	-3.93596	0.00224607	0.0077631	-2.35191
IQCG	-1.58215	4.83747	-3.93347	0.0022558	0.00778721	-2.35637
KDSR	1.34121	5.47454	3.93341	0.00225602	0.00778721	-2.35647
MANBA	1.09997	4.63645	3.93142	0.00226385	0.00781184	-2.36004
METTL3	1.11725	5.86876	3.93006	0.00226918	0.00782341	-2.36247
FAM92A1	1.07231	4.50636	3.92917	0.00227269	0.00783039	-2.36406
DUOX1	1.0268	4.87268	3.92744	0.00227955	0.00783629	-2.36716
PDXP	-1.05038	8.48791	-3.92459	0.00229088	0.00785951	-2.37228
HHIP	-1.26398	6.95988	-3.92113	0.0023047	0.00789254	-2.37847
UCHL1	-2.59821	7.08154	-3.91716	0.00232066	0.00794238	-2.38559
TTLL10	-1.6698	9.57592	-3.91204	0.00234141	0.00800163	-2.39476
SPC25	-1.19965	4.87676	-3.90881	0.00235459	0.0080328	-2.40054
ACTA1	1.03223	4.53795	3.90417	0.00237367	0.00808221	-2.40886
ATP6V1B1	1.14171	4.39096	3.89999	0.00239099	0.00813627	-2.41635
COQ10A	1.46039	10.8571	3.89666	0.00240488	0.00817368	-2.42231
ZBTB8OS	-1.06862	6.55794	-3.89544	0.00240999	0.00818861	-2.4245
TTC37	-1.35707	4.82707	-3.89214	0.00242387	0.00822588	-2.43042
DALRD3	1.19885	5.40357	3.89091	0.00242906	0.00823284	-2.43262
CPVL	1.14667	5.48246	3.8852	0.00245334	0.00829847	-2.44286
TNNI3	1.15055	5.28346	3.87858	0.00248182	0.00837975	-2.45475
CXCL2	-1.96491	5.35177	-3.876	0.002493	0.00840746	-2.45938
CSRP2	-1.3564	6.18683	-3.8726	0.00250779	0.00844475	-2.46547
PIK3AP1	1.47586	5.11336	3.8641	0.00254525	0.00854796	-2.48073
HNRNPA2B1	-1.43659	6.31571	-3.86282	0.00255095	0.00855691	-2.48303
TBX2	-1.14483	5.26343	-3.85896	0.00256816	0.0086019	-2.48995
AIF1L	-2.82675	7.78276	-3.85212	0.00259903	0.00867956	-2.50225
RABGAP1L	-1.33117	6.47612	-3.84952	0.00261084	0.00871386	-2.50692
B4GALT4	-1.01326	4.98129	-3.84658	0.00262429	0.00874066	-2.5122
SNF8	1.11715	6.54425	3.84596	0.00262709	0.00874743	-2.5133
INPP5A	1.38475	5.03331	3.84491	0.00263193	0.00875321	-2.51519
C1orf123	1.26902	4.89924	3.84276	0.00264185	0.00877588	-2.51906
LRRC10B	-1.16972	5.79331	-3.84101	0.0026499	0.00879228	-2.52219
PROCR	-1.00918	6.25076	-3.83591	0.00267363	0.00885059	-2.53137
WFDC1	-1.80134	5.39899	-3.83455	0.00267998	0.00886865	-2.5338
LCMT2	1.20172	5.21159	3.8342	0.00268163	0.00886891	-2.53444
OTUD7B	1.37765	4.78552	3.83355	0.00268468	0.0088764	-2.53561
FAM180A	1.68427	4.70172	3.8247	0.00272654	0.00897021	-2.55152
ACTR3	-2.15044	6.19309	-3.82396	0.00273005	0.00897913	-2.55284
SERP1	1.07942	7.80354	3.82311	0.00273412	0.0089899	-2.55438
[truncated: 255 more rows]
